# Supplementary material for: Skin aging risk factors: A nationwide population study in Mongolia risk factors of skin aging
Source: PLoS One. 2022 Jan 19;17(1):e0249506. doi: 10.1371/journal.pone.0249506 (PMC8769290; doi:10.1371/journal.pone.0249506)
Supplement: S2 File — (XLSX) [file pone.0249506.s002.xlsx]

## Sheet: skin aging_March-8
AimagSum	Gender	Age	Education	Working condition	Housing type	Meal types	Amount of sleep	Time of sun exposure	Alcohol use	Frequency of alcohol use	Tobacco consumption	Indirect smoking	Menopausal status	Face cleaning in every night	Face cleaning methods	SPF	professional skin care services	Weight	Height	BMI	Skin type	Pigmentation	Skin aging grades	Tzone moisture	Uzone moisture	Tzone oily	Uzone oily	Wrinkle zone	Pore zone	MT	EGF	Skin elasticity	Tzone_oily_cat	Uzone_oily_cat	Moisture_T_cat	Moisture_U_cat	Wrinkle_cat	Elasticity_cat	Pigmentation_cat	education_recode	loc_OR
4	1	28	3	3	4	1	3	1	1	5	1	1	#NULL!	1	2	3	3	62	173	20.72	4	2	4	22.9	7.8	495	24	3.1	6.4	#NULL!	0	2	3	1	3	1	3	1	1	4	2
4	1	26	5	5	4	1	2	10	1	4	2	2	#NULL!	1	2	2	3	63	170	21.8	4	4	3	20.7	5.3	12603	8080	1	4	#NULL!	0	2	5	5	3	1	1	1	2	2	2
4	1	26	3	2	2	1	3	7	2	#NULL!	1	1	#NULL!	1	1	3	3	68	179	21.22	2	2	3	22.6	14.5	839	12	3.4	4.6	#NULL!	0	4	4	1	3	2	3	2	1	4	2
4	1	21	5	2	4	1	2	8	1	5	1	2	#NULL!	1	2	3	3	60	173	20.05	4	2	3	17.4	5.8	11265	8191	2.4	8.1	#NULL!	0	1	5	5	3	1	2	1	1	2	2
4	1	25	4	1	2	1	3	10	1	4	1	1	#NULL!	2	1	3	3	77	184	22.74	4	3	3	22	9.3	1277	1167	4.6	7.1	#NULL!	0	1	5	5	3	2	4	1	1	3	2
4	1	29	3	2	4	1	2	10	1	4	1	1	#NULL!	1	3	3	3	75.3	175	24.59	2	5	3	20.1	6.6	5049	2697	5.3	4.6	#NULL!	0	3	5	5	3	1	5	1	2	4	2
4	1	29	2	2	2	1	3	9	1	5	2	2	#NULL!	3	1	2	3	88.5	163	33.31	4	7	3	22.9	14.9	785	16	3.4	7.3	#NULL!	0	2	4	1	3	2	3	1	3	4	2
4	1	25	3	2	4	1	2	10	1	4	1	2	#NULL!	1	1	3	3	63.5	159	25.12	3	4	4	20.3	20.5	1082	469	3.5	7.2	#NULL!	0	2	5	3	3	3	3	1	2	4	2
4	1	27	3	3	4	1	2	10	1	5	2	1	#NULL!	1	2	3	2	78.3	164	29.11	2	5	3	19.7	7.9	2547	1170	3.7	4.6	#NULL!	0	1	5	5	3	1	3	1	2	4	2
4	1	25	5	2	3	1	2	8	1	4	2	2	#NULL!	3	3	1	2	57.1	165	20.97	2	3	2	16.6	5.8	4476	2881	2.3	6.1	#NULL!	0	2	5	5	3	1	2	1	1	2	2
4	1	26	3	5	2	1	3	8	1	5	1	2	#NULL!	2	1	3	3	62.1	169	21.74	4	5	3	11.6	6.9	2080	12	3.2	5.4	#NULL!	0	3	5	1	2	1	3	1	2	4	2
4	1	27	3	5	4	1	3	10	2	#NULL!	2	2	#NULL!	1	2	3	3	84.2	164	31.31	4	5	3	20	6.1	5266	2155	4.1	8.3	#NULL!	0	2	5	5	3	1	3	1	2	4	2
4	1	19	3	2	4	1	2	8	2	#NULL!	2	2	#NULL!	3	2	2	3	113.2	183	33.8	4	6	2	19.3	8.6	2186	552	3.1	5.4	#NULL!	0	1	5	3	3	2	3	1	2	4	2
4	1	22	5	5	4	1	2	10	1	5	2	1	#NULL!	1	2	3	3	83.4	191	22.86	4	3	2	22.4	8.7	5410	2456	2.3	7.7	#NULL!	0	1	5	5	3	2	2	1	1	2	2
4	1	28	5	2	4	1	3	6	1	5	1	2	#NULL!	3	3	3	2	81.3	180	25.09	4	4	3	20.6	19.8	215	192	3.7	2.8	6.14	69.888	2	2	2	3	3	3	1	2	2	2
4	1	28	4	2	#NULL!	1	3	6	2	#NULL!	2	1	#NULL!	1	3	2	3	82.4	166	29.9	4	6	3	22.9	6.1	4700	2856	3.4	4.1	#NULL!	0	1	5	5	3	1	3	1	2	3	2
4	1	24	4	2	1	1	2	10	1	4	1	1	#NULL!	1	1	2	3	49.2	167	17.64	2	4	3	21.8	6.5	3860	1856	3.4	5.2	17.16	219.878	2	5	5	3	1	3	1	2	3	2
4	1	23	3	2	1	1	3	5	1	4	1	2	#NULL!	1	1	3	2	66	167	23.67	2	6	3	20.2	6.9	722	389	2.6	1.6	38.72	217.73	3	3	2	3	1	2	1	2	4	2
4	1	26	5	3	4	1	3	10	1	4	1	1	#NULL!	1	1	2	3	79.1	166	28.71	4	4	3	22.3	8.6	2746	1729	4.2	5.1	#NULL!	0	3	5	5	3	2	3	1	2	2	2
4	1	29	3	2	2	1	3	8	1	5	2	1	#NULL!	2	1	3	3	66.3	171	22.67	2	3	3	22.6	10.7	1100	95	4.7	2.8	1.37	37.197	2	5	1	3	2	4	1	1	4	2
4	1	27	5	2	4	1	3	4	1	4	1	2	#NULL!	1	1	3	3	70.3	174	23.22	4	2	2	22.7	7.6	10047	3877	3.1	4.7	#NULL!	0	1	5	5	3	1	3	1	1	2	2
4	1	28	3	1	1	1	3	8	1	4	1	2	#NULL!	1	2	3	3	71	174	23.45	4	6	3	15.9	5.1	3001	2277	4.5	6.6	#NULL!	0	2	5	5	2	1	3	1	2	4	2
4	1	26	3	5	2	1	3	5	1	4	1	2	#NULL!	3	1	3	3	72	165	26.45	2	3	3	20	4.7	6760	3042	2.4	2.6	#NULL!	0	2	5	5	3	1	2	1	1	4	2
4	1	23	3	2	2	1	3	5	1	5	1	1	#NULL!	3	1	3	3	66.2	170	22.91	2	3	2	18.5	8.9	137	115	3.2	4.1	4.29	35.025	3	2	2	3	2	3	1	1	4	2
4	1	27	3	2	2	1	3	10	1	5	1	2	#NULL!	1	1	3	3	69	173	23.05	4	3	3	17	6.2	7204	3818	3.1	7.2	#NULL!	0	2	5	5	3	1	3	1	1	4	2
4	1	27	5	5	4	1	2	5	1	4	1	2	#NULL!	3	2	3	3	54.7	161	21.1	2	1	3	16.6	9.2	1069	180	4.2	1	4.75	51.352	1	5	2	3	2	3	1	1	2	2
4	1	26	3	2	2	1	3	4	1	5	2	1	#NULL!	1	1	3	3	74.4	170	25.74	4	3	2	23.8	6.4	1529	6	3.1	4.3	2.04	41.453	1	5	1	3	1	3	1	1	4	2
4	1	27	3	2	2	1	3	6	2	#NULL!	2	2	#NULL!	3	1	3	3	64	169	22.41	3	5	2	20	9.7	1022	385	4.9	7.2	5.39	54.676	3	4	2	3	2	4	1	2	4	2
4	1	23	3	2	2	1	2	3	1	5	2	2	#NULL!	1	1	3	3	61.5	179	19.19	4	2	2	17.6	8	14075	9441	1.3	6.6	4.05	58.723	1	5	5	3	1	1	1	1	4	2
4	1	27	5	2	4	1	3	6	1	4	1	1	#NULL!	3	2	3	3	62	173	20.72	4	2	2	9.4	16.4	599	359	4.1	5.2	#NULL!	0	2	3	2	2	3	3	1	1	2	2
4	1	33	3	3	1	1	3	7	1	4	2	2	#NULL!	1	1	3	3	84.2	167	30.19	4	3	3	24.6	17.7	3429	558	4.3	8.8	#NULL!	0	2	5	3	4	3	3	1	1	4	2
4	1	20	3	2	2	1	3	4	2	#NULL!	2	2	#NULL!	2	1	3	3	60.9	165	22.37	4	5	2	21.8	9.6	718	417	1.2	5.1	12.02	103.369	1	3	2	3	2	1	1	2	4	2
4	1	28	3	2	3	1	2	8	1	5	1	1	#NULL!	1	1	2	3	66	168	23.38	4	3	2	23.9	9.3	1757	308	3.2	4.5	5.81	52.789	1	5	2	3	2	3	1	1	4	2
4	1	22	3	2	2	1	1	5	2	#NULL!	2	2	#NULL!	1	2	3	3	58.2	170	20.14	4	6	2	21.4	8.1	8736	4459	2.3	9.5	7.19	46.129	1	5	5	3	2	2	1	2	4	2
4	1	23	3	2	4	1	1	7	2	#NULL!	2	1	#NULL!	1	1	3	3	68.4	169	23.95	2	6	2	17.2	6	8646	7032	3.8	7.7	5.64	46.479	2	5	5	3	1	3	1	2	4	2
4	1	21	3	2	2	1	2	5	1	4	1	1	#NULL!	3	1	3	3	69.2	173	23.12	3	3	2	26	8.6	979	848	2.1	6.4	1.76	28.265	1	4	4	4	2	2	1	1	4	2
4	1	25	3	5	2	1	3	5	1	4	1	2	#NULL!	3	1	3	3	62.3	167	22.34	2	5	3	18.7	8	2080	81	2.9	3.9	2.07	27.322	3	5	1	3	1	2	1	2	4	2
4	1	29	5	2	1	1	1	10	1	4	1	1	#NULL!	3	1	3	3	63.3	165	23.25	4	7	2	20.5	6.3	12895	10020	6.3	6	#NULL!	0	3	5	5	3	1	5	1	3	2	2
4	1	28	3	2	#NULL!	1	3	5	2	#NULL!	1	2	#NULL!	1	1	3	3	67.8	173	22.65	3	6	2	11.6	7.6	7958	4841	2.7	9.8	27.36	248.731	1	5	5	2	1	2	1	2	4	2
4	1	27	4	2	3	1	2	4	1	4	1	1	#NULL!	1	5	3	3	67.7	179	21.13	2	2	3	17.7	9.2	1782	558	3.1	6.2	3.7	33.545	2	5	3	3	2	3	1	1	3	2
4	1	26	4	2	2	1	3	10	1	5	1	1	#NULL!	1	2	3	3	56.1	171	19.19	4	4	3	22.7	6.5	5953	1936	2.3	6.4	25.83	148.635	2	5	5	3	1	2	1	2	3	2
4	1	28	3	2	3	1	2	5	1	4	1	1	#NULL!	3	1	3	3	56.3	161	21.72	4	6	3	22	5.1	8512	2251	3.4	2.5	#NULL!	0	2	5	5	3	1	3	1	2	4	2
4	1	22	3	2	2	1	3	8	1	5	1	1	#NULL!	1	2	3	3	62.2	166	22.57	2	6	2	20.6	6.9	5876	3058	4.9	4.4	5.77	63.856	2	5	5	3	1	4	1	2	4	2
4	1	28	3	2	3	1	3	1	1	4	2	2	#NULL!	2	1	3	3	70.1	171	23.97	3	2	3	20.4	7	1223	844	5.1	7	5.24	58.892	2	5	4	3	1	5	1	1	4	2
4	1	29	3	2	4	1	3	6	1	4	1	1	#NULL!	3	1	3	3	79.7	178	25.15	3	2	2	24.5	11.1	7252	3114	3.7	6.8	#NULL!	0	1	5	5	4	2	3	1	1	4	2
4	1	27	5	1	1	1	3	2	1	5	2	2	#NULL!	1	1	3	3	51.2	157.5	20.64	4	8	2	22.2	6.6	12090	11806	2.3	7.2	#NULL!	0	2	5	5	3	1	2	1	3	2	2
4	1	25	3	2	4	1	3	2	1	4	2	2	#NULL!	3	1	3	3	100.2	179	31.27	4	3	2	20.9	9.1	887	163	5.1	5.8	#NULL!	0	1	4	2	3	2	5	1	1	4	2
4	1	29	3	2	2	1	2	6	1	4	1	1	#NULL!	3	2	3	3	68	175	22.2	2	3	3	15.6	9.5	4206	2176	3.4	7.5	1.69	29.964	1	5	5	2	2	3	1	1	4	2
4	1	26	3	2	1	1	2	10	1	4	1	2	#NULL!	1	1	3	3	80	171	27.36	4	3	2	16.6	5.2	5988	3292	3.4	8.6	#NULL!	0	1	5	5	3	1	3	1	1	4	2
4	1	23	4	2	2	1	2	8	1	5	1	1	#NULL!	1	1	3	3	88	179	27.46	3	3	2	23.2	7.1	3792	3403	2.3	7.4	2.91	25.653	1	5	5	3	1	2	1	1	3	2
4	1	29	3	2	2	1	2	5	1	5	2	1	#NULL!	1	2	2	2	65.7	172	22.21	4	7	2	19.5	5.6	6757	2957	3.4	9.6	5.11	92.846	1	5	5	3	1	3	1	3	4	2
4	1	23	5	1	2	1	3	8	1	4	2	2	#NULL!	3	2	3	3	70	167	25.1	2	5	2	19.7	7.5	279	249	3.1	5.3	#NULL!	0	2	2	2	3	1	3	1	2	2	2
4	1	27	5	1	2	1	3	8	1	3	1	1	#NULL!	1	1	3	2	63	164	23.42	4	3	4	22.7	16.1	1764	516	4.2	3.7	#NULL!	0	2	5	3	3	3	3	1	1	2	2
4	1	29	5	1	4	1	3	10	1	5	2	2	#NULL!	1	1	3	3	72	169	25.21	2	5	2	14.8	6.9	4292	2537	3.1	3.2	#NULL!	0	2	5	5	2	1	3	1	2	2	2
4	1	29	5	1	2	1	2	2	1	5	1	1	#NULL!	1	1	3	3	74.4	171	25.44	4	6	2	21.6	9.9	5653	1204	2	4	#NULL!	0	2	5	5	3	2	2	1	2	2	2
4	1	29	5	1	2	1	2	5	1	4	1	2	#NULL!	1	1	3	3	87.4	175	28.54	3	3	3	24.8	22.5	2340	396	3	7	#NULL!	0	3	5	2	4	3	2	1	1	2	2
4	1	29	5	1	4	1	3	2	1	5	1	2	#NULL!	3	2	2	3	73	173	24.39	4	7	2	9.1	6.5	6337	6290	2.1	5.2	#NULL!	0	2	5	5	2	1	2	1	3	2	2
4	1	25	5	1	4	1	2	3	1	5	2	1	#NULL!	3	3	3	3	63.9	173	21.35	3	4	2	21.7	4.8	13550	9826	1	4	#NULL!	0	2	5	5	3	1	1	1	2	2	2
4	1	27	5	1	4	1	3	4	1	4	1	1	#NULL!	1	1	3	3	61.9	157	25.11	3	3	2	22.1	9.1	3233	878	3	7	#NULL!	0	1	5	4	3	2	2	1	1	2	2
4	1	26	5	1	4	1	2	4	2	#NULL!	2	2	#NULL!	1	2	3	3	83.9	165	30.82	2	4	3	9.6	5	6424	4140	3.1	4.2	#NULL!	0	3	5	5	2	1	3	1	2	2	2
4	1	26	3	1	2	1	2	1	1	4	2	2	#NULL!	2	5	3	2	70	171	23.94	4	7	2	22.3	5.9	2165	312	2	5	#NULL!	0	2	5	2	3	1	2	1	3	4	2
4	1	26	5	1	2	1	2	5	1	4	1	1	#NULL!	3	1	3	3	90	180	27.78	4	2	3	23.3	7.7	1120	284	3.2	4.3	#NULL!	0	2	5	2	3	1	3	1	1	2	2
4	1	29	5	1	4	1	2	3	1	4	2	2	#NULL!	3	1	2	3	89.2	169	31.23	2	3	3	19.1	5.3	9551	4820	3	3	#NULL!	0	2	5	5	3	1	2	1	1	2	2
4	1	28	5	1	3	1	3	2	2	#NULL!	2	1	#NULL!	3	1	3	3	67.5	176.5	21.67	4	7	2	22	4.9	9698	3026	2	6	2.26	32.155	2	5	5	3	1	2	1	3	2	2
4	1	25	5	1	4	1	2	1	1	5	1	2	#NULL!	1	1	3	3	57.8	161.5	22.16	2	2	2	17.9	5.5	2304	1215	3.3	4.2	#NULL!	0	1	5	5	3	1	3	1	1	2	2
4	1	37	3	2	4	1	3	5	1	4	2	2	#NULL!	1	1	2	3	103.8	178	32.76	4	4	4	21.1	5.1	7272	2343	4	9	#NULL!	0	3	5	5	3	1	3	1	2	4	2
4	1	35	3	1	2	1	3	1	1	4	1	2	#NULL!	1	1	3	2	76.4	169	26.75	4	6	3	24.6	14.1	3487	555	5	6	#NULL!	0	3	5	3	4	2	4	1	2	4	2
4	1	31	5	1	4	1	2	5	1	4	2	2	#NULL!	1	2	3	3	89.5	168	31.71	2	6	3	25.4	21.5	827	85	4	4	#NULL!	0	2	4	1	4	3	3	1	2	2	2
4	1	32	5	1	4	1	3	1	2	#NULL!	1	1	#NULL!	2	1	3	3	76.1	173	25.43	3	1	3	23.5	20.9	1354	340	4	9	1.28	27.432	1	5	2	3	3	3	1	1	2	2
4	1	34	5	1	4	1	3	10	1	5	1	1	#NULL!	2	1	3	3	97.3	175	31.77	2	3	3	20.7	7.8	4326	2588	5.1	6.3	0.64	23.151	3	5	5	3	1	5	1	1	2	2
4	1	35	5	1	2	1	2	8	1	5	2	1	#NULL!	2	1	3	3	81.9	160	31.99	2	5	2	21.4	5.3	1314	1294	2.2	4.4	#NULL!	0	3	5	5	3	1	2	1	2	2	2
4	1	31	5	1	4	1	3	1	1	4	1	1	#NULL!	1	1	3	3	72.5	173	24.22	2	5	3	17.5	6.1	3440	3291	5	4	#NULL!	0	2	5	5	3	1	4	1	2	2	2
4	1	38	5	1	3	1	3	1	1	2	2	2	#NULL!	1	1	3	3	78.6	163	29.58	3	6	3	17.6	11.6	12811	7616	6	8	#NULL!	0	2	5	5	3	2	5	1	2	2	2
4	1	30	5	1	4	1	2	2	1	4	1	1	#NULL!	2	1	3	3	57.2	176	18.47	2	3	3	19.8	8.7	8108	5395	2	5	#NULL!	0	2	5	5	3	2	2	1	1	2	2
4	1	39	4	1	2	1	2	10	1	4	1	1	#NULL!	2	1	3	3	78.9	173	26.36	4	7	4	21.2	4.7	6451	5161	5	3	#NULL!	0	3	5	5	3	1	4	1	3	3	2
4	1	33	5	2	2	1	3	3	1	4	2	1	#NULL!	1	1	3	3	87	167	31.2	4	3	3	17.6	4.7	3084	2775	1	1	#NULL!	0	2	5	5	3	1	1	1	1	2	2
4	1	36	5	1	4	1	2	8	1	4	1	1	#NULL!	1	1	3	3	64	175	20.9	3	5	2	22.3	20.3	1381	536	3.1	5.2	#NULL!	0	2	5	3	3	3	3	1	2	2	2
4	1	35	5	1	4	1	3	2	1	4	2	1	#NULL!	2	1	3	3	66	160	25.78	3	3	3	21.8	6.2	13803	12248	5.7	9.3	#NULL!	0	3	5	5	3	1	5	1	1	2	2
4	1	30	3	2	2	1	2	2	1	4	1	2	#NULL!	3	2	3	3	63.5	168	22.5	4	4	3	23.3	21.2	141	124	3.8	3.2	9.72	179.89	2	2	2	3	3	3	1	2	4	2
4	1	31	3	2	3	1	2	8	1	4	1	1	#NULL!	1	1	3	3	55	165	20.2	4	4	3	20.9	5	5007	2998	4.2	7.3	5.67	68.786	3	5	5	3	1	3	1	2	4	2
4	1	38	5	2	4	1	2	3	1	4	2	1	#NULL!	1	1	3	3	74.2	167	26.61	2	5	3	25.7	7.2	3245	2297	4.3	6.2	#NULL!	0	2	5	5	4	1	3	1	2	2	2
4	1	38	5	2	4	1	3	3	1	5	2	2	#NULL!	1	1	3	3	58.2	170	20.14	4	2	4	21.4	5.8	1923	570	3.2	5.1	#NULL!	0	2	5	3	3	1	3	1	1	2	2
4	1	34	3	2	3	1	2	1	1	4	2	1	#NULL!	1	1	3	3	76.7	175	25.04	4	3	3	21.1	12	1181	80	4.2	4.1	4.05	58.723	2	5	1	3	2	3	1	1	4	2
4	1	31	3	1	1	1	3	6	1	4	1	2	#NULL!	1	1	3	3	69.8	170	24.15	2	6	4	16.9	5.4	2905	1109	4.9	7	5.18	60.05	2	5	5	3	1	4	1	2	4	2
4	1	33	4	2	4	1	2	8	1	2	2	1	#NULL!	1	1	3	2	75	168	26.57	4	3	3	24.7	10.8	1023	636	4.6	3.1	6.16	65.682	3	4	3	4	2	4	1	1	3	2
4	1	34	5	5	3	1	2	4	1	5	2	1	#NULL!	1	1	3	3	89.7	173	29.97	2	2	3	21.6	8.9	503	139	4.1	5.3	#NULL!	0	4	3	2	3	2	3	2	1	2	2
4	1	30	3	2	2	1	3	8	1	4	1	1	#NULL!	1	1	2	3	71	170	24.57	2	7	4	14.8	14.1	4245	4191	2.3	5.5	7.68	68.786	2	5	5	2	2	2	1	3	4	2
4	1	30	3	2	4	1	2	8	1	4	1	2	#NULL!	1	2	2	3	60.9	169	21.32	4	6	3	13.3	8.8	6591	2828	4.4	6.2	#NULL!	0	1	5	5	2	2	3	1	2	4	2
4	1	35	3	3	2	1	3	3	1	4	2	2	#NULL!	1	1	3	3	75.2	170	26.02	2	3	3	9.1	5	2673	752	34	1.7	5.2	41.936	2	5	4	2	1	5	1	1	4	2
4	1	33	3	2	2	1	2	9	2	#NULL!	1	1	#NULL!	1	1	3	3	73.1	172	24.71	2	6	3	19.7	5.8	5571	4839	5.1	8.2	1.64	36.483	2	5	5	3	1	5	1	2	4	2
4	1	32	3	2	2	1	2	5	1	4	1	1	#NULL!	1	1	3	3	64.9	172	21.94	2	4	3	19.3	7.5	2876	1776	6.7	7.6	#NULL!	0	2	5	5	3	1	5	1	2	4	2
4	1	34	3	2	2	1	3	8	1	5	1	2	#NULL!	1	1	3	3	61.2	167	21.94	2	6	3	15.3	6.2	3644	4229	3.3	2.5	10.77	211.015	2	5	5	2	1	3	1	2	4	2
4	1	35	5	2	4	1	2	4	1	4	2	2	#NULL!	1	2	3	3	114.2	171	39.05	4	8	3	20	13.5	713	611	4.12	5.3	#NULL!	0	3	3	3	3	2	3	1	3	2	2
4	1	39	6	1	4	1	2	7	1	4	2	2	#NULL!	1	1	2	3	90.9	175	29.68	4	6	5	21.4	7	6495	5719	6.1	4.2	0.34	23.279	3	5	5	3	1	5	1	2	1	2
4	1	32	3	2	2	1	2	9	2	#NULL!	2	2	#NULL!	1	2	3	2	59.8	164	22.23	3	4	4	16.1	5.7	14514	8341	2.4	9.6	#NULL!	0	3	5	5	3	1	2	1	2	4	2
4	1	38	5	2	4	1	3	3	1	5	1	1	#NULL!	1	1	3	3	78.7	172	26.6	2	3	4	19	11.7	137	4	5.6	1.2	#NULL!	0	3	2	1	3	2	5	1	1	2	2
4	1	32	5	1	4	1	2	5	1	4	1	1	#NULL!	1	2	3	3	79.3	168	28.1	2	4	3	20.3	7.1	3654	3606	3.7	7.1	#NULL!	0	2	5	5	3	1	3	1	2	2	2
4	1	30	3	1	2	1	3	5	1	4	2	2	#NULL!	1	1	3	3	59.2	160	23.13	2	5	4	21.8	5.6	30	10	4.7	3.5	#NULL!	0	4	1	1	3	1	4	2	2	4	2
4	1	31	5	2	4	1	2	3	1	5	2	1	#NULL!	2	1	3	3	87.7	178	27.68	4	4	3	21.5	10.7	732	17	2.8	2.8	4.98	42.234	2	3	1	3	2	2	1	2	2	2
4	1	34	5	1	4	1	2	5	1	4	2	2	#NULL!	2	1	3	3	83.6	177	26.68	4	3	3	24.1	16	2927	859	3.2	6.8	#NULL!	0	2	5	4	4	2	3	1	1	2	2
4	1	38	3	2	4	1	2	8	1	4	1	2	#NULL!	2	1	3	3	88.2	169	30.88	3	4	3	21.6	6.1	9966	7772	4.1	6.2	#NULL!	0	3	5	5	3	1	3	1	2	4	2
4	1	39	3	2	4	1	3	4	2	#NULL!	2	2	#NULL!	2	1	2	3	98.2	176	31.7	4	4	5	17.1	7.6	1345	194	5.2	8.1	#NULL!	0	4	5	2	3	1	5	2	2	4	2
4	1	39	3	2	2	1	2	5	1	4	1	1	#NULL!	2	1	3	3	65.4	168	23.17	2	3	6	21.8	9	6313	3564	6.4	6.2	3.89	55.08	3	5	5	3	2	5	1	1	4	2
4	1	34	3	2	2	1	3	11	1	5	1	2	#NULL!	1	5	3	3	86.6	175	28.28	3	3	4	10.3	8.4	1038	940	3.2	5.2	20.87	219.878	3	4	4	2	2	3	1	1	4	2
4	1	39	5	2	4	1	2	8	1	4	1	2	#NULL!	2	1	3	3	76.5	184	22.6	2	2	5	21.4	8.8	628	15	5.1	3.1	#NULL!	0	4	3	1	3	2	5	2	1	2	2
4	1	35	3	1	2	1	2	10	2	#NULL!	1	2	#NULL!	1	1	3	2	55.9	166	20.29	2	4	3	19.3	4.6	248	104	4.2	6.1	#NULL!	0	3	2	2	3	1	3	1	2	4	2
4	1	35	3	1	4	1	3	9	1	5	2	2	#NULL!	1	1	3	3	90	170	31.14	4	3	4	25.6	9.6	2867	455	3.8	5.1	#NULL!	0	3	5	3	4	2	3	1	1	4	2
4	1	31	3	2	2	1	3	8	1	4	1	2	#NULL!	1	2	3	3	83.5	167	29.94	3	3	3	21.1	11.8	2271	2661	5.1	6.2	#NULL!	0	2	5	5	3	2	5	1	1	4	2
4	1	39	3	2	4	1	2	10	2	#NULL!	1	2	#NULL!	1	5	2	2	76.1	168	26.96	4	3	3	11.7	4.8	9808	7279	4.3	4.1	#NULL!	0	3	5	5	2	1	3	1	1	4	2
4	1	33	3	2	4	1	2	1	1	4	2	2	#NULL!	1	1	3	3	85.6	165	31.44	3	3	5	20.6	5.3	11936	10275	4.7	9.3	#NULL!	0	2	5	5	3	1	4	1	1	4	2
4	1	31	3	2	#NULL!	1	2	10	1	5	1	2	#NULL!	1	1	3	3	92	180	28.4	3	5	3	11.2	5.6	8888	4425	4.3	10.6	#NULL!	0	2	5	5	2	1	3	1	2	4	2
4	1	47	2	1	2	1	1	8	2	#NULL!	1	2	#NULL!	1	1	3	3	89	163	33.5	3	6	5	13.7	7.4	6966	5012	6.1	9.9	#NULL!	0	3	5	5	2	1	5	1	2	4	2
4	1	40	2	4	2	1	3	8	2	#NULL!	2	2	#NULL!	1	1	3	3	100	185	29.22	3	3	4	23.1	19	2699	1118	5.1	9.1	#NULL!	0	4	5	5	3	3	5	2	1	4	2
4	1	40	3	1	2	1	3	10	1	5	1	2	#NULL!	3	1	3	3	83	175	27.1	4	3	4	25.7	6.2	1161	710	7.2	7.1	#NULL!	0	4	5	3	4	1	5	2	1	4	2
4	1	41	3	1	1	1	3	7	1	4	2	2	#NULL!	1	1	3	3	65	163	24.46	4	5	4	19.3	4.7	7192	3299	5.4	7.9	#NULL!	0	3	5	5	3	1	5	1	2	4	2
4	1	41	1	1	1	1	1	9	2	#NULL!	2	2	#NULL!	1	1	3	3	55	153	23.5	2	4	4	21.3	7.4	9246	5848	6.3	8.9	#NULL!	0	4	5	5	3	1	5	2	2	4	2
4	1	49	3	1	4	1	3	9	1	4	2	2	#NULL!	1	1	3	3	96	173	32.08	4	3	5	19.6	6.1	1164	1157	5.4	6.7	#NULL!	0	2	5	5	3	1	5	1	1	4	2
4	1	49	3	3	4	1	3	2	1	5	2	1	#NULL!	1	5	3	3	73	172.5	24.53	3	3	5	22	4.6	4301	3717	4.9	4.7	12.34	156.714	4	5	5	3	1	4	2	1	4	2
4	1	46	2	2	1	1	3	6	1	5	1	1	#NULL!	1	1	3	3	73	172.5	24.53	3	6	4	21.7	7.6	204	169	4	7.8	#NULL!	0	4	2	2	3	1	3	2	2	4	2
4	1	41	2	2	4	1	3	10	1	4	1	2	#NULL!	1	1	3	3	70	168	24.8	2	4	4	24.9	6.9	740	72	5.2	5.7	#NULL!	0	4	3	1	4	1	5	2	2	4	2
4	1	48	1	1	1	1	3	1	2	#NULL!	1	2	#NULL!	1	1	3	3	54	154.5	22.62	2	3	5	23.2	6.9	951	140	5.8	4.9	11.9	147.278	5	4	2	3	1	5	2	1	4	2
4	1	46	3	1	2	1	1	3	1	5	2	2	#NULL!	1	1	3	3	74	167	26.53	2	6	6	20.4	4.6	10144	9974	6.7	7.2	#NULL!	0	6	5	5	3	1	5	2	2	4	2
4	1	41	3	2	4	1	2	8	1	4	1	2	#NULL!	1	1	3	3	71	163	26.72	4	4	4	20.1	9.6	852	452	4.2	5.4	#NULL!	0	4	4	3	3	2	3	2	2	4	2
4	1	46	2	3	4	1	3	8	1	4	1	2	#NULL!	1	1	3	3	65	166	23.59	4	3	5	19.7	10.9	5916	589	5.9	5.7	#NULL!	0	8	5	3	3	2	5	3	1	4	2
4	1	48	2	1	4	1	3	9	1	5	2	1	#NULL!	2	1	3	3	82	162	31.25	2	4	5	19.2	8.4	2606	453	5.6	4.7	#NULL!	0	4	5	3	3	2	5	2	2	4	2
4	1	49	3	1	4	1	3	10	1	4	1	1	#NULL!	1	1	3	2	110	164.5	40.65	3	2	5	24.9	17.9	2655	1568	6.2	7.1	#NULL!	0	3	5	5	4	3	5	1	1	4	2
4	1	42	2	1	4	1	3	9	1	4	1	2	#NULL!	3	1	3	3	74.5	165	27.36	3	7	4	27.3	20.6	1216	378	5.2	5.7	#NULL!	0	3	5	2	4	3	5	1	3	4	2
4	1	42	3	1	3	1	3	9	1	4	1	1	#NULL!	1	1	3	3	56.6	152	24.5	4	7	4	17.9	8.4	1138	205	5.2	7.4	#NULL!	0	3	5	2	3	2	5	1	3	4	2
4	1	46	4	1	4	1	3	9	2	#NULL!	2	2	#NULL!	2	1	3	3	62.3	160	24.34	4	3	4	9.8	5.7	9129	9054	4.2	10.1	#NULL!	0	3	5	5	2	1	3	1	1	3	2
4	1	44	3	2	4	1	2	8	1	2	1	2	#NULL!	1	2	3	3	77.7	167	27.86	4	9	6	11.3	6.4	10036	8467	6.3	10.4	#NULL!	0	6	5	5	2	1	5	2	3	4	2
4	1	42	3	2	3	1	2	8	1	4	1	2	#NULL!	1	1	3	3	70.9	167	25.42	4	2	5	21	8.9	126	118	5.6	7.9	#NULL!	0	4	2	2	3	2	5	2	1	4	2
4	1	42	4	2	2	1	2	10	1	5	1	1	#NULL!	1	1	3	2	63.8	173	21.32	2	6	5	14.1	5.3	3247	2817	4.1	6.1	#NULL!	0	3	5	5	2	1	3	1	2	3	2
4	1	40	5	2	4	1	3	6	1	5	2	2	#NULL!	1	5	3	3	90.2	171	30.85	4	7	4	21.7	4.8	7369	4513	4.2	8.1	2.4	35.42	4	5	5	3	1	3	2	3	2	2
4	1	44	3	2	3	1	2	3	1	5	1	2	#NULL!	1	1	3	3	81.1	163	30.52	3	4	5	23.1	5.1	3229	1047	4.6	5.1	57.7	473.186	4	5	4	3	1	4	2	2	4	2
4	1	45	4	1	2	1	3	8	1	4	1	2	#NULL!	3	1	3	3	54.3	157	22.03	4	2	4	16.6	5.6	4620	1373	6.8	9.1	4.39	46.852	3	5	5	3	1	5	1	1	3	2
4	1	47	4	3	1	1	3	6	1	5	1	2	#NULL!	1	5	3	3	55.6	165	20.42	2	7	5	19.8	8.1	1057	289	7.5	5.3	#NULL!	0	6	5	2	3	2	5	2	3	3	2
4	1	40	3	2	2	1	3	8	1	4	1	1	#NULL!	1	1	3	3	85	167	30.48	3	4	3	22.9	15.8	3047	471	5.3	5.1	#NULL!	0	3	5	3	3	2	5	1	2	4	2
4	1	44	5	2	4	1	2	2	1	5	1	1	#NULL!	3	1	3	3	103.2	175	33.7	4	3	4	15.6	5.8	4837	4029	4.4	9.7	5.24	58.663	4	5	5	2	1	3	2	1	2	2
4	1	45	5	1	4	1	2	2	1	2	2	2	#NULL!	2	1	1	3	66.6	175	21.75	4	6	6	24.1	7.3	12828	10772	4.7	3.4	#NULL!	0	4	5	5	4	1	4	2	2	2	2
4	1	43	3	2	2	1	3	4	1	4	2	2	#NULL!	1	1	3	3	74.5	172	25.18	2	2	3	10.9	5.7	3669	2864	5.2	6.3	4.67	98.061	3	5	5	2	1	5	1	1	4	2
4	1	45	3	2	4	1	3	5	1	4	2	2	#NULL!	1	1	3	3	78	166.5	28.14	4	6	5	21.5	6.5	4784	3476	5.7	8.8	#NULL!	0	4	5	5	3	1	5	2	2	4	2
4	1	42	2	3	4	1	2	4	2	#NULL!	2	2	#NULL!	3	1	3	3	68	160	26.56	4	7	4	23.8	8.1	5835	2068	2.2	4.8	#NULL!	0	3	5	5	3	2	2	1	3	4	2
4	1	43	4	5	4	1	2	3	1	5	1	1	#NULL!	2	1	3	3	92.2	180	28.46	4	6	3	15.3	6.7	3259	2400	5.1	9.2	#NULL!	0	2	5	5	2	1	5	1	2	3	2
4	1	48	4	1	2	1	2	2	1	4	1	2	#NULL!	1	1	3	3	82.5	166	29.94	3	9	4	12.7	8.2	7966	4242	6.1	9.5	#NULL!	0	3	5	5	2	2	5	1	3	3	2
4	1	42	5	1	4	1	3	6	1	5	2	2	#NULL!	1	2	3	3	76.6	168	27.14	4	2	5	23	11.2	2110	579	5.1	3	#NULL!	0	4	5	3	3	2	5	2	1	2	2
4	1	46	5	1	4	1	1	8	1	4	1	2	#NULL!	1	1	3	3	61.5	176	19.85	3	4	5	20.6	8.3	1195	1053	5.6	9.2	5.25	45.196	3	5	5	3	2	5	1	2	2	2
4	1	49	5	1	2	1	3	6	2	#NULL!	2	2	#NULL!	1	3	3	3	76.7	154	32.34	2	4	6	18.1	6.2	9060	5260	5.1	3.2	#NULL!	0	7	5	5	3	1	5	3	2	2	2
4	1	48	2	4	2	1	2	1	2	#NULL!	2	2	#NULL!	1	2	3	3	59	162	22.48	4	6	4	15.1	7.8	6492	6125	6.1	7.8	#NULL!	0	3	5	5	2	1	5	1	2	4	2
4	1	45	2	1	1	1	3	8	1	4	1	2	#NULL!	3	5	3	3	62	171	21.2	3	7	5	12.5	9.4	6708	5751	8	9	#NULL!	0	7	5	5	2	2	5	3	3	4	2
4	1	40	2	2	2	1	1	10	1	4	2	2	#NULL!	1	1	3	3	76	175	24.82	4	8	5	24.3	5.1	10905	10069	4.1	9.2	5.29	46.479	4	5	5	4	1	3	2	3	4	2
4	1	49	3	2	4	1	3	3	1	2	1	1	#NULL!	2	1	3	3	96	169	33.61	3	9	4	22.9	7.5	8241	6244	6.3	10.7	#NULL!	0	2	5	5	3	1	5	1	3	4	2
4	1	44	2	2	4	1	2	8	1	5	1	2	#NULL!	1	1	3	3	59	163	22.21	4	2	4	19.4	8.3	11660	7965	6	8	#NULL!	0	3	5	5	3	2	5	1	1	4	2
4	1	50	4	5	4	1	3	3	1	5	1	1	#NULL!	2	1	3	3	101.4	170	35.09	4	8	4	16.1	13.3	8563	3522	5.3	9	2.59	45.641	3	5	5	3	2	5	1	3	3	2
4	1	53	3	2	4	1	3	10	2	5	2	2	#NULL!	1	1	3	1	72.8	164	27.07	4	6	5	25.8	15	193	102	5	5	0.82	29.381	6	2	2	4	2	4	2	2	4	2
4	1	59	2	1	2	1	2	6	1	5	1	2	#NULL!	1	1	3	3	53.5	163	20.14	2	4	6	17.1	4.7	4694	3099	6	9	5.49	65.163	9	5	5	3	1	5	3	2	4	2
4	1	52	4	1	4	1	3	6	1	5	1	1	#NULL!	1	1	2	1	65	164	24.17	4	3	4	20.3	6.5	3195	2025	4.1	4.2	#NULL!	0	6	5	5	3	1	3	2	1	3	2
4	1	51	5	1	4	1	2	6	1	5	1	1	#NULL!	1	1	3	3	70.5	166	25.58	4	5	6	20.2	6.2	8350	4641	6.1	7.4	#NULL!	0	3	5	5	3	1	5	1	2	2	2
4	1	50	5	1	4	1	2	4	1	5	1	2	#NULL!	1	1	3	3	117.4	173	39.23	3	3	5	23.3	20.4	1594	1654	4.8	5.1	#NULL!	0	4	5	5	3	3	4	2	1	2	2
4	1	56	4	1	4	1	2	10	1	4	1	2	#NULL!	1	1	3	3	67.9	163	25.56	2	3	6	21.4	7.7	213	18	5.2	3.9	#NULL!	0	9	2	1	3	1	5	3	1	3	2
4	1	53	3	2	2	1	2	5	2	#NULL!	1	2	#NULL!	1	1	3	3	96	161	37.04	3	4	6	22.2	13.8	1460	1455	8	9.2	#NULL!	0	8	5	5	3	2	5	3	2	4	2
4	1	54	2	2	4	1	3	8	1	4	1	2	#NULL!	2	1	3	3	76.4	155	31.8	3	3	6	21.8	22.6	2063	1504	5.7	6.3	#NULL!	0	7	5	5	3	3	5	3	1	4	2
4	1	50	3	2	4	1	3	4	1	4	1	1	#NULL!	2	1	2	3	75	174.5	24.63	2	4	5	17	9.6	1558	132	6	7.9	#NULL!	0	5	5	2	3	2	5	2	2	4	2
4	1	51	2	2	2	1	2	8	2	#NULL!	1	2	#NULL!	1	1	3	3	85	166.5	30.66	4	5	5	17	4.8	3765	172	5.9	8.1	#NULL!	0	4	5	2	3	1	5	2	2	4	2
4	1	56	4	1	4	1	2	8	2	#NULL!	2	2	#NULL!	1	1	3	3	85	166.5	30.66	2	4	5	19.3	8	1727	220	6.1	6.9	#NULL!	0	5	5	2	3	1	5	2	2	3	2
4	1	52	2	1	4	1	3	8	1	2	1	2	#NULL!	1	1	3	3	102	176.5	32.74	4	2	5	13.9	6.9	2620	156	6.7	7.8	#NULL!	0	3	5	2	2	1	5	1	1	4	2
4	1	54	3	1	4	1	3	9	1	3	2	2	#NULL!	1	1	3	3	55	166	19.96	2	3	6	12.4	8.4	537	40	6.2	5.4	#NULL!	0	5	3	1	2	2	5	2	1	4	2
4	1	57	3	1	2	1	2	8	1	5	2	2	#NULL!	3	1	3	3	87	174	28.74	3	4	5	24.3	5.9	6659	6620	6	9.4	#NULL!	0	3	5	5	4	1	5	1	2	4	2
4	1	53	3	1	4	1	3	1	1	5	2	2	#NULL!	1	2	3	3	79	177	25.22	4	7	5	22.9	8.1	1869	331	5.1	7.2	#NULL!	0	3	5	2	3	2	5	1	3	4	2
4	1	58	2	1	4	1	2	9	1	4	1	2	#NULL!	1	1	3	3	109	184	32.2	3	9	6	21.2	22	3910	1409	6.1	8.3	#NULL!	0	7	5	5	3	3	5	3	3	4	2
4	1	54	3	1	4	1	1	10	1	1	2	2	#NULL!	1	1	1	3	72	162	27.43	3	4	5	21.2	22.3	331	272	6.8	9.1	#NULL!	0	5	2	2	3	3	5	2	2	4	2
4	1	56	3	1	2	1	2	7	2	#NULL!	1	1	#NULL!	1	1	3	3	40.9	142.5	20.14	3	6	6	23.1	21.4	1762	1462	7.1	5.1	#NULL!	0	8	5	5	3	3	5	3	2	4	2
4	1	57	3	4	1	1	2	10	1	5	2	2	#NULL!	1	1	3	3	55	169	19.26	4	2	5	20.8	9.8	13926	12397	6.9	9.1	#NULL!	0	5	5	5	3	2	5	2	1	4	2
4	1	56	2	1	1	1	3	3	1	4	1	2	#NULL!	2	1	3	3	84.3	162	32.12	3	4	5	20.9	19.5	1117	1022	7	6.7	#NULL!	0	5	5	4	3	3	5	2	2	4	2
4	1	53	2	1	2	1	3	10	2	#NULL!	2	2	#NULL!	1	1	3	3	100	164	37.18	4	5	5	18.8	18	395	337	7.3	8.6	#NULL!	0	4	2	2	3	3	5	2	2	4	2
4	1	53	4	1	2	1	3	7	1	5	1	2	#NULL!	1	1	3	3	54	163	20.32	4	3	5	20.6	9.1	12164	5935	5.1	7.9	#NULL!	0	2	5	5	3	2	5	1	1	3	2
4	1	59	2	1	4	1	3	1	1	5	2	2	#NULL!	1	2	3	2	76	175	24.82	2	5	5	21.9	8.9	2096	1548	6	7.6	#NULL!	0	6	5	5	3	2	5	2	2	4	2
4	1	53	2	1	4	1	2	10	1	4	1	2	#NULL!	1	1	3	3	60.4	161	23.3	4	8	5	21.4	9.2	1466	18	6.7	5.7	#NULL!	0	4	5	1	3	2	5	2	3	4	2
4	1	57	2	1	2	1	1	8	2	#NULL!	2	2	#NULL!	1	1	3	3	108.9	175	35.56	3	6	6	17.1	12.8	2428	1793	6.7	7.1	#NULL!	0	9	5	5	3	2	5	3	2	4	2
4	1	53	2	1	1	1	1	8	1	4	1	2	#NULL!	2	1	3	3	55.5	163	20.89	3	9	6	22.2	5.8	10712	8460	6.2	7.8	#NULL!	0	3	5	5	3	1	5	1	3	4	2
4	1	55	3	1	2	1	3	8	1	5	1	2	#NULL!	1	1	3	3	80	171	27.36	3	8	6	12.8	9.6	9034	6494	6.3	9.1	#NULL!	0	6	5	5	2	2	5	2	3	4	2
4	1	56	5	2	2	1	2	7	2	#NULL!	2	2	#NULL!	1	1	3	3	75.8	167	27.18	3	5	6	22.4	6.5	13964	5030	6	7.6	#NULL!	0	6	5	5	3	1	5	2	2	2	2
4	1	52	2	1	#NULL!	1	1	10	1	4	1	2	#NULL!	2	1	3	3	65	156	26.71	2	6	5	7.3	9.1	8370	8289	6.2	7.1	#NULL!	0	3	5	5	1	2	5	1	2	4	2
4	1	52	3	1	2	1	1	1	2	#NULL!	2	2	#NULL!	1	2	1	3	42.2	137.5	22.32	2	4	4	22.1	14.9	15282	13542	5.2	6.8	#NULL!	0	4	5	5	3	2	5	2	2	4	2
4	1	59	3	1	2	1	2	5	1	2	2	2	#NULL!	2	3	3	3	71.1	163	26.76	4	3	6	24.2	11.1	651	54	5.1	5.3	#NULL!	0	7	3	1	4	2	5	3	1	4	2
4	1	58	2	2	1	1	2	6	1	5	2	2	#NULL!	2	3	3	3	85.1	168	30.15	2	4	6	19.6	14	135	71	5.9	6.8	#NULL!	0	8	2	1	3	2	5	3	2	4	2
4	1	55	1	2	1	1	1	5	1	5	1	2	#NULL!	2	3	3	3	63.5	154	26.78	3	8	5	19.1	7.6	1267	212	6.9	7.3	#NULL!	0	4	5	2	3	1	5	2	3	4	2
4	1	54	5	1	2	1	1	8	1	5	2	2	#NULL!	2	3	3	3	84.3	164.5	31.15	3	7	5	20.2	5.5	2684	225	6	9.7	#NULL!	0	4	5	2	3	1	5	2	3	2	2
4	1	58	2	1	2	1	2	5	1	2	1	2	#NULL!	2	1	3	3	74.6	161	28.78	3	6	5	21.8	13.7	1306	927	5.1	8.6	#NULL!	0	4	5	4	3	2	5	2	2	4	2
4	1	58	2	1	4	1	1	6	1	4	2	2	#NULL!	1	1	3	3	89.7	155	37.34	1	5	6	26.2	7.8	1492	91	4.9	5.2	#NULL!	0	4	5	1	4	1	4	2	2	4	2
4	1	56	2	3	2	1	2	8	2	#NULL!	2	2	#NULL!	1	1	3	3	63.7	152	27.57	2	5	6	20.3	8.5	480	178	4.8	5.2	#NULL!	0	5	3	2	3	2	4	2	2	4	2
4	1	56	2	2	2	1	3	1	2	#NULL!	2	2	#NULL!	2	1	3	3	80.3	174	26.52	4	3	5	19.3	10.8	1113	581	5	6.2	#NULL!	0	5	5	3	3	2	4	2	1	4	2
4	1	55	2	1	2	1	2	7	1	4	2	2	#NULL!	1	1	3	3	101.4	166	36.8	4	4	5	22.3	12.9	433	12	4.8	7.4	#NULL!	0	4	2	1	3	2	4	2	2	4	2
4	1	55	2	1	2	2	2	4	1	4	1	2	#NULL!	2	1	3	3	57.1	162	21.76	3	3	6	9.8	7.6	1274	1123	7.7	10	#NULL!	0	5	5	5	2	1	5	2	1	4	2
4	1	50	3	2	2	1	3	8	1	4	1	2	#NULL!	1	1	3	3	68	164.5	25.13	4	3	5	22.2	20	705	238	5.7	7	#NULL!	0	5	3	2	3	3	5	2	1	4	2
4	1	52	3	1	2	1	2	8	1	4	1	1	#NULL!	1	1	3	3	86.7	167	31.09	3	7	6	8.6	13.3	1252	219	7.1	9.8	#NULL!	0	6	5	2	2	2	5	2	3	4	2
4	1	58	1	1	1	1	2	5	1	4	2	2	#NULL!	2	1	3	3	72.2	163.5	27.01	3	8	6	23.9	11.9	2410	1361	7.6	9.3	#NULL!	0	7	5	5	3	2	5	3	3	4	2
4	1	56	2	1	2	1	3	8	1	5	2	2	#NULL!	1	1	3	3	74.4	162	28.35	2	9	6	21.3	9.4	442	339	7.7	9.4	#NULL!	0	8	2	2	3	2	5	3	3	4	2
4	1	58	3	1	2	1	1	2	1	2	1	2	#NULL!	1	1	1	3	49.8	155	20.73	2	3	6	13.3	11	626	525	7	8.2	#NULL!	0	7	3	3	2	2	5	3	1	4	2
4	1	60	2	2	2	1	2	8	1	4	2	2	#NULL!	1	5	3	3	90	166	32.66	4	3	6	20.5	6.7	4778	324	5.1	8.9	#NULL!	0	8	5	2	3	1	5	3	1	4	2
4	1	64	4	1	4	1	2	6	1	4	1	2	#NULL!	1	5	3	3	89	168	31.53	4	3	6	13.5	13.4	6818	96	6.2	7.8	#NULL!	0	5	5	1	2	2	5	2	1	3	2
4	1	68	2	2	4	1	1	6	1	4	1	2	#NULL!	1	5	3	3	78	172	26.37	3	5	6	24.1	13.8	1277	689	6.4	7.2	#NULL!	0	8	5	3	4	2	5	3	2	4	2
4	1	61	3	1	2	1	1	7	1	5	1	2	#NULL!	1	5	3	3	79	158.5	31.45	3	5	6	24.5	9.8	4674	1716	6.5	9.1	#NULL!	0	8	5	5	4	2	5	3	2	4	2
4	1	62	4	1	4	1	3	2	1	5	2	2	#NULL!	1	5	3	3	66	164	24.54	2	2	6	20	7.1	1008	479	6.2	9.5	#NULL!	0	6	4	3	3	1	5	2	1	3	2
4	1	61	2	2	4	1	1	7	1	2	1	2	#NULL!	1	1	3	2	61	167	21.87	3	8	5	20.4	23.2	942	521	7.8	10.1	#NULL!	0	5	4	3	3	3	5	2	3	4	2
4	1	64	4	4	4	1	1	9	2	#NULL!	2	2	#NULL!	1	5	2	2	72	154	30.36	4	3	6	22.5	16.7	117	13	7.2	3.9	#NULL!	0	8	2	1	3	3	5	3	1	3	2
4	1	61	4	1	2	2	2	8	1	2	1	2	#NULL!	3	1	1	3	55.4	162	21.11	3	4	6	22	20.5	1592	235	5.9	8.7	#NULL!	0	4	5	2	3	3	5	2	2	3	2
4	1	69	5	2	3	1	3	8	1	5	2	1	#NULL!	1	1	1	3	67.6	173	22.59	3	9	5	23.3	14.5	1230	1085	7.9	5.2	#NULL!	0	5	5	5	3	2	5	2	3	2	2
4	1	65	4	1	2	1	3	9	1	5	2	2	#NULL!	1	3	3	3	75	160	29.3	2	6	5	20.6	7.5	13695	11322	6.1	8.9	#NULL!	0	9	5	5	3	1	5	3	2	3	2
4	1	68	3	1	2	1	3	2	2	#NULL!	2	2	#NULL!	1	5	3	3	88	167	31.55	3	7	6	22.7	20	2060	59	9.2	10	#NULL!	0	5	5	1	3	3	5	2	3	4	2
4	1	65	5	1	4	1	2	3	1	5	1	2	#NULL!	#NULL!	1	3	3	72.7	170	25.16	3	7	5	22.1	8.4	14586	14434	6.1	4.6	#NULL!	0	5	5	5	3	2	5	2	3	2	2
4	1	68	2	3	2	1	2	2	2	#NULL!	2	2	#NULL!	1	5	3	3	62	165	22.77	2	7	6	20.3	20	1615	1194	6.9	7.1	#NULL!	0	8	5	5	3	3	5	3	3	4	2
4	1	63	2	1	2	1	1	8	1	4	1	2	#NULL!	1	1	3	3	50.9	151.5	22.18	3	3	6	20.4	6.5	1431	184	7.4	9.2	#NULL!	0	4	5	2	3	1	5	2	1	4	2
4	1	66	3	1	2	1	3	4	1	4	2	2	#NULL!	2	1	3	3	50.9	147	23.56	2	6	6	14.1	8.6	244	41	6	4.8	4.12	31.97	8	2	1	2	2	5	3	2	4	2
4	1	63	3	1	2	1	3	8	1	2	1	2	#NULL!	1	1	3	3	79.8	163	30.04	3	4	6	26	24.5	182	81	6.4	5.2	#NULL!	0	4	2	1	4	4	5	2	2	4	2
4	1	69	5	1	2	1	3	3	2	#NULL!	2	2	#NULL!	1	1	3	3	53	152	22.94	2	6	5	18.7	17	10581	10275	5.9	6.1	#NULL!	0	7	5	5	3	3	5	3	2	2	2
4	1	67	5	3	2	1	1	9	1	2	2	2	#NULL!	1	2	3	3	52.2	159.5	20.52	3	7	6	21.7	11.7	2102	1968	7.8	10	#NULL!	0	8	5	5	3	2	5	3	3	2	2
4	1	62	2	1	1	1	2	3	1	5	1	2	#NULL!	1	1	3	3	65.8	167	23.59	1	3	6	22.1	9.6	972	27	7	9.8	#NULL!	0	4	4	1	3	2	5	2	1	4	2
4	1	63	2	2	2	1	2	8	2	#NULL!	2	2	#NULL!	2	1	3	3	104.5	175	34.12	2	3	6	21.4	14.4	86	15	7.1	5.1	#NULL!	0	6	1	1	3	2	5	2	1	4	2
4	1	67	1	3	1	2	2	6	2	#NULL!	2	2	#NULL!	1	1	3	3	58	170	20.07	4	5	6	21.1	12.3	2091	101	7.5	6.9	#NULL!	0	6	5	2	3	2	5	2	2	4	2
4	1	64	1	1	1	1	3	8	1	2	1	2	#NULL!	2	1	3	3	66.1	170	22.87	4	8	6	21.8	14	2460	606	6.1	8.6	#NULL!	0	6	5	3	3	2	5	2	3	4	2
4	1	64	2	1	2	1	3	2	1	4	2	2	#NULL!	2	1	3	3	74.6	175	24.36	3	4	6	24.1	10.3	2564	2454	7.2	9.8	#NULL!	0	7	5	5	4	2	5	3	2	4	2
4	1	68	2	1	1	1	1	8	2	#NULL!	1	2	#NULL!	1	1	3	3	47	153	20.08	3	3	6	10.2	8	3016	969	8	9.9	#NULL!	0	8	5	4	2	1	5	3	1	4	2
4	1	60	2	1	1	1	3	2	1	4	1	2	#NULL!	1	1	3	3	72.3	164	26.88	4	3	6	23.3	22.9	1246	126	5.8	9.1	#NULL!	0	7	5	2	3	3	5	3	1	4	2
4	1	61	3	1	2	1	3	7	1	4	2	2	#NULL!	1	1	3	3	57.3	162	21.83	2	5	6	21.3	16.5	549	10	7.8	5.2	#NULL!	0	7	3	1	3	3	5	3	2	4	2
4	2	28	4	1	2	1	2	6	1	4	2	2	1	3	2	3	2	53.6	161	20.68	2	3	2	24	6.9	4402	2865	2.2	2.4	#NULL!	0	1	5	5	3	1	2	1	1	3	2
4	2	27	5	1	4	1	3	10	1	5	2	2	1	1	2	2	2	65	167	23.31	2	2	2	20.5	19.7	3984	1005	2.1	4.7	#NULL!	0	2	5	4	3	3	2	1	1	2	2
4	2	25	3	1	2	1	2	3	2	5	2	1	2	3	3	3	3	55.4	156	22.76	2	3	2	22.8	7.8	3117	2920	1	3	#NULL!	0	3	5	5	3	1	1	1	1	4	2
4	2	28	5	5	1	1	2	3	1	5	2	2	1	1	1	2	2	52.4	154	22.09	2	6	2	22.9	7.9	2142	1126	1.4	7.7	#NULL!	0	3	5	5	3	1	1	1	2	2	2
4	2	22	5	1	4	1	2	3	1	4	2	2	2	3	2	2	2	63.3	161	24.42	4	1	3	22.4	7.8	3888	3326	2.3	3.1	#NULL!	0	2	5	5	3	1	2	1	1	2	2
4	2	20	5	2	4	1	3	2	1	5	2	2	2	1	2	3	3	60.9	166	22.1	2	2	2	20.8	7.1	11818	10471	1.2	6.4	#NULL!	0	1	5	5	3	1	1	1	1	2	2
4	2	24	5	1	2	1	3	2	1	5	2	1	1	1	5	2	2	42.6	154	17.96	4	6	2	21.8	7.2	237	16	2.2	6.1	#NULL!	0	1	2	1	3	1	2	1	2	2	2
4	2	23	5	1	4	1	2	2	1	5	2	2	1	1	3	3	3	57.4	161	22.14	2	3	2	22.7	7.4	603	175	3.4	3.1	#NULL!	0	2	3	2	3	1	3	1	1	2	2
4	2	26	5	1	4	1	3	1	1	4	2	2	2	1	5	3	3	60.3	162	22.98	4	6	2	24	21.2	564	200	2.2	3.1	#NULL!	0	1	3	2	3	3	2	1	2	2	2
4	2	28	3	2	1	1	2	2	2	#NULL!	2	2	1	3	1	3	3	77.9	154	32.85	4	2	3	22.4	18	230	100	2.1	3.2	#NULL!	0	2	2	1	3	3	2	1	1	4	2
4	2	28	3	1	4	1	3	2	2	#NULL!	2	1	2	1	5	3	3	49.3	157	20	2	7	2	20.9	7	1643	354	4.2	3.4	#NULL!	0	1	5	2	3	1	3	1	3	4	2
4	2	27	5	1	4	1	2	3	2	#NULL!	2	2	1	1	3	2	2	49.9	148	22.78	4	6	4	25.4	9.5	859	32	3	4.1	#NULL!	0	3	4	1	4	2	2	1	2	2	2
4	2	29	5	1	2	1	3	7	1	5	2	2	1	3	2	2	2	95.5	166	34.66	4	8	3	20.2	9.4	5123	4208	4.6	5.8	#NULL!	0	2	5	5	3	2	4	1	3	2	2
4	2	23	3	1	4	1	3	4	2	#NULL!	2	2	2	1	5	2	3	50.4	159	19.94	4	4	2	24.3	20.7	990	58	1.2	3.4	#NULL!	0	1	4	1	4	3	1	1	2	4	2
4	2	28	5	1	4	1	3	2	1	4	2	2	2	1	3	2	3	58	156	23.83	4	3	2	20.9	6	3853	2695	1.1	3.4	#NULL!	0	2	5	5	3	1	1	1	1	2	2
4	2	28	5	1	2	1	3	5	1	5	2	2	1	1	3	1	2	60	165	22.04	2	4	3	25	24.5	326	109	5.1	1.2	2.61	38.608	2	2	2	4	4	5	1	2	2	2
4	2	27	5	1	4	1	3	3	1	5	2	1	1	1	3	2	2	68.6	158	27.48	4	6	2	23.5	18.1	6002	5215	1	5	#NULL!	#NULL!	2	5	5	3	3	1	1	2	2	2
4	2	29	5	1	2	1	3	3	1	5	2	2	1	1	2	3	3	65	160	25.39	4	5	2	13.5	10	10754	6614	3	5	2.94	35.887	3	5	5	2	2	2	1	2	2	2
4	2	28	6	3	4	1	2	5	1	5	2	1	1	1	5	2	2	49.6	164	18.44	1	5	2	15.5	15.4	6857	5980	2	5	#NULL!	0	3	5	5	2	2	2	1	2	1	2
4	2	29	5	1	4	1	2	4	1	5	2	2	1	2	5	3	3	57.4	154	24.2	4	3	3	21.4	11.8	788	241	3.2	3.1	4.46	50.671	3	4	2	3	2	3	1	1	2	2
4	2	26	5	1	4	1	3	1	1	5	2	2	2	1	3	2	2	57.1	155	23.77	2	5	2	25.5	22.8	147	25	2.1	5.2	#NULL!	0	2	2	1	4	3	2	1	2	2	2
4	2	25	5	1	4	1	3	5	1	5	2	2	1	1	1	3	2	48.9	155	20.35	2	2	2	15.1	7.3	3572	1390	1.2	2.1	#NULL!	0	2	5	5	2	1	1	1	1	2	2
4	2	26	5	1	2	1	3	4	1	4	2	1	1	3	3	2	2	57.4	159	22.7	4	7	3	24.1	12.3	857	143	3.2	6.2	#NULL!	0	3	4	2	4	2	3	1	3	2	2
4	2	27	5	1	4	1	3	1	1	5	2	1	1	1	2	2	2	59.1	165	21.71	4	3	2	17.7	9.1	6993	2840	1.2	4.1	#NULL!	0	1	5	5	3	2	1	1	1	2	2
4	2	27	5	1	4	1	2	4	1	4	2	2	1	1	5	3	2	48.7	162	18.56	2	4	2	23.8	8.3	6939	4632	2.1	6.1	#NULL!	0	1	5	5	3	2	2	1	2	2	2
4	2	25	5	3	3	1	2	2	2	#NULL!	2	2	1	1	3	2	3	57.4	159	22.7	2	4	2	24.3	9.7	579	15	3.1	3	#NULL!	0	2	3	1	4	2	3	1	2	2	2
4	2	25	5	1	4	1	3	5	1	4	2	1	1	1	2	3	2	69.6	165	25.56	4	9	2	12.9	5.9	6561	5277	1.1	6.2	4.69	39.78	2	5	5	2	1	1	1	3	2	2
4	2	29	5	1	4	1	3	1	1	5	2	2	1	1	2	2	2	50	156	20.55	4	2	2	24.9	16.4	315	200	2	3	#NULL!	0	1	2	2	4	3	2	1	1	2	2
4	2	27	5	1	4	1	3	2	1	5	2	2	1	1	3	1	2	60	168	21.26	4	2	2	23.2	20.8	7186	3754	1	2	#NULL!	0	1	5	5	3	3	1	1	1	2	2
4	2	28	5	1	4	1	2	1	1	5	2	2	1	1	1	3	3	57	163	21.45	2	7	2	22.1	16.2	5407	5412	1	4	#NULL!	0	2	5	5	3	3	1	1	3	2	2
4	2	25	5	1	4	1	3	2	2	#NULL!	2	2	2	2	2	3	3	60	162	22.86	4	3	2	25.8	20.2	1437	357	1	5	30.31	133.952	1	5	2	4	3	1	1	1	2	2
4	2	29	6	1	4	1	3	2	2	#NULL!	2	2	1	1	5	2	2	49	158.5	19.5	4	2	3	24.7	17.4	237	37	1	3	#NULL!	0	1	2	1	4	3	1	1	1	1	2
4	2	24	3	1	3	1	2	2	2	#NULL!	2	2	1	3	1	1	3	52.8	164	19.63	4	6	2	25	24.2	870	12	2	5	0.89	28.138	2	4	1	4	4	2	1	2	4	2
4	2	26	5	1	4	1	3	2	1	5	2	2	1	1	5	3	3	64	169	22.41	4	1	2	20.8	5.3	7716	1054	1	6	4.37	35.025	2	5	5	3	1	1	1	1	2	2
4	2	26	5	1	4	1	3	2	2	#NULL!	2	2	1	3	3	2	3	50	156	20.55	4	3	2	25.3	27.4	1408	1	2	5	7.33	52.108	2	5	1	4	4	2	1	1	2	2
4	2	21	5	1	4	1	3	5	1	4	2	2	1	1	5	3	3	45.5	151	19.96	4	1	2	23	8.1	2463	816	1.3	2.7	#NULL!	0	1	5	4	3	2	1	1	1	2	2
4	2	26	5	1	4	1	3	2	1	4	2	2	1	1	2	2	2	63.1	158.8	25.02	3	5	2	22.8	21.2	6154	5224	1.6	3.2	3.11	39.78	1	5	5	3	3	2	1	2	2	2
4	2	25	5	1	2	1	3	3	1	5	2	1	1	3	3	1	2	58.7	159	23.22	2	6	2	23.6	9.7	2280	2240	1.7	1.6	3.43	35.42	2	5	5	3	2	2	1	2	2	2
4	2	23	5	1	4	1	3	1	1	5	2	2	1	3	2	3	3	57.6	161.5	22.08	4	7	2	25.8	9.6	1992	1278	1.7	3.6	#NULL!	0	1	5	5	4	2	2	1	3	2	2
4	2	32	5	1	1	1	3	8	2	#NULL!	2	2	2	1	2	1	2	59	162	22.48	4	9	3	27	27	6027	1690	9	2	#NULL!	0	1	5	5	4	4	5	1	3	2	2
4	2	30	2	1	2	1	3	2	1	5	2	2	1	1	2	3	2	53.9	157	21.87	3	7	3	21.3	14.6	1934	237	3	4	#NULL!	0	2	5	2	3	2	2	1	3	4	2
4	2	32	6	1	4	1	3	3	1	4	2	2	1	1	5	2	2	56.5	159.5	22.21	2	3	3	22.6	8.2	11924	9196	3.3	5.6	#NULL!	0	1	5	5	3	2	3	1	1	1	2
4	2	38	4	3	2	1	3	3	1	5	2	2	1	3	3	2	2	58.9	158	23.59	4	7	3	13.1	6.1	3380	1308	2.3	8.1	#NULL!	0	3	5	5	2	1	2	1	3	3	2
4	2	30	4	5	4	1	3	2	1	5	2	2	1	1	3	2	3	57.6	159	22.78	4	3	3	23.6	20.6	1175	93	2.1	5.4	4.79	54.578	2	5	1	3	3	2	1	1	3	2
4	2	40	5	3	2	1	2	1	1	5	2	2	1	1	3	2	2	73	158	29.24	4	2	4	16.9	8	2841	1162	4.2	5.6	#NULL!	0	3	5	5	3	1	3	1	1	2	2
4	2	39	4	1	2	1	2	4	2	#NULL!	2	1	1	3	3	2	2	54.8	158	21.95	2	5	5	20.8	20	244	39	6	3	#NULL!	0	5	2	1	3	3	5	2	2	3	2
4	2	30	5	1	4	1	2	3	1	4	2	1	2	3	2	2	2	56	162	21.34	4	6	3	22	20.4	840	236	1.2	3.5	#NULL!	0	1	4	2	3	3	1	1	2	2	2
4	2	32	5	1	2	1	2	3	1	5	2	1	1	1	3	2	3	51	154	21.5	2	3	3	20.8	5.1	3670	3621	3.2	4.1	#NULL!	0	2	5	5	3	1	3	1	1	2	2
4	2	36	5	1	4	1	3	2	1	4	2	2	1	1	1	2	3	54	149	24.32	2	4	4	23.7	14.8	299	10	3.6	3.2	#NULL!	0	2	2	1	3	2	3	1	2	2	2
4	2	38	3	3	2	1	2	2	1	5	2	1	1	3	1	3	3	75.9	150	33.73	4	4	5	19.5	8.4	6962	625	4.2	3.2	#NULL!	0	3	5	3	3	2	3	1	2	4	2
4	2	38	6	1	3	1	2	4	1	5	2	1	2	3	3	3	3	70	150	31.11	4	7	3	9.6	8	3839	2513	3.1	3.3	#NULL!	0	2	5	5	2	1	3	1	3	1	2
4	2	32	5	1	3	1	3	4	1	5	2	1	1	1	3	2	2	56	152	24.24	2	5	5	21.4	7.8	118	128	4.2	5.1	#NULL!	0	2	2	2	3	1	3	1	2	2	2
4	2	39	5	1	4	1	2	3	2	#NULL!	2	1	1	3	3	1	3	68	164	25.28	4	4	3	22.5	9.5	4714	4541	4.1	3.2	#NULL!	0	3	5	5	3	2	3	1	2	2	2
4	2	34	3	1	1	1	3	6	1	5	2	2	1	2	5	2	3	46.1	154	19.44	2	6	3	21	8.4	11715	11366	5.3	4.7	#NULL!	0	4	5	5	3	2	5	2	2	4	2
4	2	37	6	1	4	1	2	4	1	5	2	1	1	1	3	1	3	65	159	25.71	2	7	4	21	5.9	3481	5438	3.1	2.8	#NULL!	0	3	5	5	3	1	3	1	3	1	2
4	2	30	5	1	4	1	3	2	1	5	2	2	1	3	3	3	3	56	158	22.43	2	8	2	18.7	6.3	5491	4951	3.1	2.6	#NULL!	0	2	5	5	3	1	3	1	3	2	2
4	2	36	5	1	2	1	3	5	1	5	2	1	1	1	5	2	3	81	164	30.12	4	6	3	24.3	24.4	495	137	2.1	2.2	#NULL!	0	1	3	2	4	4	2	1	2	2	2
4	2	39	5	1	2	1	3	3	1	5	2	2	1	1	3	1	3	60	159	23.73	4	2	2	22.1	9.3	4896	3064	2	3	#NULL!	0	3	5	5	3	2	2	1	1	2	2
4	2	38	5	1	4	1	3	1	1	4	2	1	1	1	3	2	3	76	160	29.69	4	2	3	13.8	5.8	4537	4108	2	2	#NULL!	0	2	5	5	2	1	2	1	1	2	2
4	2	30	5	1	4	1	3	1	2	#NULL!	2	2	1	1	2	1	2	59.4	156	24.41	4	4	2	23.1	10.1	9186	8735	1	2	#NULL!	0	2	5	5	3	2	1	1	2	2	2
4	2	37	6	1	4	1	1	3	1	5	2	2	1	1	2	3	2	65.6	159	25.95	4	6	3	21	24.7	1219	30	3	2	1.8	28.175	4	5	1	3	4	2	2	2	1	2
4	2	38	5	1	4	1	3	8	1	5	2	2	1	1	1	3	2	68.7	154	28.97	2	6	3	25.7	8.2	9578	514	2	2	#NULL!	0	3	5	3	4	2	2	1	2	2	2
4	2	31	5	1	4	1	3	2	1	4	2	1	1	3	3	3	2	72.9	169	25.52	2	6	3	23.5	21.5	295	7	2	2	#NULL!	0	3	2	1	3	3	2	1	2	2	2
4	2	32	5	1	4	1	2	1	1	5	2	1	2	3	3	1	2	79.8	148	36.43	4	7	3	24.8	9.4	8447	4928	2	3	#NULL!	0	3	5	5	4	2	2	1	3	2	2
4	2	30	5	1	3	1	2	1	1	5	2	1	1	1	3	2	3	64.2	174	21.2	2	3	3	24.3	24.3	119	23	3	2	#NULL!	0	2	2	1	4	4	2	1	1	2	2
4	2	30	5	1	1	1	2	3	2	#NULL!	2	1	1	1	2	2	3	53.5	153	22.85	2	4	2	22.7	10.2	1629	565	2.1	1.2	5.16	40.076	2	5	3	3	2	2	1	2	2	2
4	2	39	5	1	4	1	2	1	1	4	2	1	1	3	1	1	2	67.2	158	26.92	4	2	3	21.8	10.6	13225	2932	2.1	3.2	#NULL!	0	3	5	5	3	2	2	1	1	2	2
4	2	37	6	1	4	1	3	1	1	5	2	1	1	1	5	2	1	57.8	159	22.86	4	2	3	24.9	5.9	9542	9128	1.2	4.3	#NULL!	0	3	5	5	4	1	1	1	1	1	2
4	2	31	5	1	4	1	2	1	1	2	2	2	1	3	3	2	2	54.6	162	20.8	4	3	3	23.1	21.9	930	165	2.1	3.3	4.53	33.545	1	4	2	3	3	2	1	1	2	2
4	2	34	5	1	2	1	3	1	2	#NULL!	2	1	1	1	3	2	3	64.5	157	26.17	4	3	3	23.5	21.8	1422	191	3.1	5.2	1.77	27.834	3	5	2	3	3	3	1	1	2	2
4	2	35	5	1	4	1	2	1	1	5	2	2	1	1	3	1	2	62.6	154	26.4	4	4	4	24.1	20.6	336	342	3.1	3.2	26.96	372.196	3	2	2	4	3	3	1	2	2	2
4	2	39	3	1	1	1	2	3	2	#NULL!	2	2	1	2	3	2	3	48.2	143	23.57	2	4	3	24.7	7.6	3874	3771	4.1	2.3	3.59	41.128	4	5	5	4	1	3	2	2	4	2
4	2	38	5	1	4	1	3	10	2	#NULL!	2	2	1	3	1	2	3	66.5	155.5	27.5	2	4	3	24.3	11.6	332	11	3.1	2.4	2.12	30.483	2	2	1	4	2	3	1	2	2	2
4	2	31	6	1	4	1	3	3	2	5	2	2	1	3	2	1	3	77.6	158.5	30.89	4	4	2	20.8	9.4	6875	3914	1.1	3.2	4.37	50.251	2	5	5	3	2	1	1	2	1	2
4	2	35	3	2	1	1	3	3	1	5	2	1	1	2	2	3	3	86.2	152	37.31	4	4	3	23.1	14.3	1600	17	4.1	5.2	19.31	101.093	5	5	1	3	2	3	2	2	4	2
4	2	33	5	1	4	1	3	6	2	#NULL!	2	2	1	1	3	2	3	50.6	159	20.02	1	1	3	15.1	8	4315	2122	5	1	18.73	70.107	2	5	5	2	1	4	1	1	2	2
4	2	36	5	1	4	1	2	5	2	#NULL!	2	2	1	1	1	2	2	72.3	160	28.24	4	7	4	24.7	22.2	1067	98	4	5	0.9	19.281	1	5	1	4	3	3	1	3	2	2
4	2	39	5	1	4	1	3	4	1	5	1	2	2	2	1	3	3	80.8	159	31.96	1	4	4	21.8	13.9	8586	3052	2	2	#NULL!	0	3	5	5	3	2	2	1	2	2	2
4	2	30	5	1	4	1	2	1	1	4	2	2	1	1	3	1	3	59.2	158	23.71	4	4	2	16.9	5.7	6449	3796	1	4	#NULL!	0	3	5	5	3	1	1	1	2	2	2
4	2	33	3	3	2	1	3	3	1	5	2	2	1	3	1	3	3	67.3	160	26.29	2	7	2	22.2	9.3	7716	3193	1	9	#NULL!	0	2	5	5	3	2	1	1	3	4	2
4	2	35	5	5	2	1	3	4	1	5	2	2	1	1	5	2	2	57.6	149	25.94	4	3	4	24	20.2	974	338	3	5	#NULL!	0	5	4	2	3	3	2	2	1	2	2
4	2	32	5	1	2	1	3	8	2	#NULL!	2	2	1	3	2	2	3	71.8	160	28.05	2	7	3	9.6	6.5	4829	3771	2	7	#NULL!	0	1	5	5	2	1	2	1	3	2	2
4	2	38	5	1	1	1	3	1	2	5	2	1	1	1	3	2	2	78.5	158	31.45	2	3	4	20.8	9.1	2213	372	3	4	#NULL!	0	5	5	2	3	2	2	2	1	2	2
4	2	32	5	1	4	1	2	2	2	5	2	1	2	1	3	3	3	51.4	154	21.67	2	7	2	16.6	6.8	2516	1498	1	2	#NULL!	0	3	5	5	3	1	1	1	3	2	2
4	2	30	5	1	4	1	2	2	1	4	2	1	1	1	3	1	3	59	162	22.48	4	4	3	25.1	21.4	1588	127	2.3	4.2	8.88	48.047	2	5	2	4	3	2	1	2	2	2
4	2	31	5	1	4	1	2	7	1	5	2	2	1	1	1	2	2	68.3	168	24.2	4	3	3	23.7	23.1	1370	106	2.1	3.3	#NULL!	0	2	5	2	3	3	2	1	1	2	2
4	2	34	5	1	4	1	2	1	1	5	2	2	1	1	5	2	2	60	163	22.58	4	4	3	24	22.6	3503	1131	2.7	2.1	#NULL!	0	2	5	5	3	3	2	1	2	2	2
4	2	36	5	1	4	1	3	2	1	4	2	1	1	1	3	2	3	58.3	163	21.94	4	5	3	21.7	14.8	2479	661	3.4	6	#NULL!	0	3	5	3	3	2	3	1	2	2	2
4	2	47	3	2	4	1	2	2	2	#NULL!	2	2	1	1	5	1	2	61	156	25.07	2	1	5	24.7	6.9	2622	99	5.2	7.7	#NULL!	#NULL!	3	5	1	4	1	5	1	1	4	2
4	2	42	4	3	2	1	3	1	1	5	2	2	1	2	1	2	3	49	150	21.78	2	3	5	14.1	16.1	36	9	5.2	5	14	345.641	8	1	1	2	3	5	3	1	3	2
4	2	42	3	1	4	1	3	1	1	5	2	2	1	3	3	3	3	82.4	161	31.79	4	3	6	23	13.3	7582	7460	2.5	6.2	#NULL!	0	4	5	5	3	2	2	2	1	4	2
4	2	43	5	1	3	1	3	1	2	5	2	2	1	1	3	2	2	58.8	154	24.79	2	3	5	25.2	20.2	418	237	6.9	2.1	#NULL!	0	6	2	2	4	3	5	2	1	2	2
4	2	47	5	5	4	1	2	1	1	5	2	2	3	3	3	3	2	43	149	19.37	2	6	5	23.5	9.9	429	4	4.3	5.1	4.07	44.512	5	2	1	3	2	3	2	2	2	2
4	2	45	5	1	4	1	3	2	2	#NULL!	2	2	1	1	5	3	2	70.9	157.5	28.58	2	7	6	24.1	10.7	1969	471	3.7	3.4	#NULL!	0	3	5	3	4	2	3	1	3	2	2
4	2	46	5	1	3	1	3	3	1	5	2	1	1	3	5	2	2	69.9	165	25.67	2	6	4	26.6	15	10020	9802	5.6	2.1	#NULL!	0	5	5	5	4	2	5	2	2	2	2
4	2	43	5	1	4	1	2	5	1	4	2	2	1	3	1	2	2	54.6	161	21.06	4	6	4	24.3	16.7	8520	1613	5.2	6.3	#NULL!	0	2	5	5	4	3	5	1	2	2	2
4	2	45	6	1	2	1	2	10	1	5	2	2	2	1	5	2	3	78.3	158	31.37	4	3	5	20.7	18.1	6472	6349	4.6	5.2	#NULL!	0	3	5	5	3	3	4	1	1	1	2
4	2	41	6	1	4	1	3	4	1	5	2	1	1	3	5	2	3	70	158	28.04	4	4	5	17	6.5	9927	1694	5.2	7.1	#NULL!	0	5	5	5	3	1	5	2	2	1	2
4	2	43	5	3	4	1	3	6	2	#NULL!	2	2	2	3	1	2	2	62.5	153	26.7	2	3	5	14.3	10.1	4021	930	3.4	2.2	#NULL!	0	3	5	4	2	2	3	1	1	2	2
4	2	47	4	1	4	1	3	1	1	5	2	1	1	3	2	3	3	67.1	161	25.89	2	4	4	25.2	6.5	1527	915	4.2	4.1	#NULL!	0	2	5	4	4	1	3	1	2	3	2
4	2	43	6	1	4	1	3	3	1	5	2	1	1	3	5	2	2	71	165	26.08	4	5	4	15.1	8.3	7348	933	3.4	7.3	#NULL!	0	2	5	4	2	2	3	1	2	1	2
4	2	44	5	1	4	1	3	4	2	#NULL!	2	1	1	3	3	2	2	69.7	161	26.89	2	7	5	15.9	7.4	1585	1131	4.1	2.1	#NULL!	0	4	5	5	2	1	3	2	3	2	2
4	2	40	5	1	4	1	3	3	1	5	2	2	1	3	1	2	3	85.7	167	30.73	4	6	4	24.2	26.4	132	113	5.3	5.1	4.07	47.278	3	2	2	4	4	5	1	2	2	2
4	2	48	3	1	4	1	3	1	1	5	2	2	2	1	3	2	3	73.7	160.5	28.61	2	4	4	23.7	6.4	4382	3745	4.2	3.1	#NULL!	0	2	5	5	3	1	3	1	2	4	2
4	2	46	6	1	4	1	2	2	1	5	2	2	1	1	2	3	3	60	154	25.3	2	7	3	24.7	19	3389	3369	4.2	4.4	4.4	40.076	4	5	5	4	3	3	2	3	1	2
4	2	45	6	1	4	1	3	2	1	5	2	2	2	3	5	2	2	77	156	31.64	2	3	5	24.3	26.4	274	450	4.1	4.2	#NULL!	0	3	2	2	4	4	3	1	1	1	2
4	2	41	6	1	4	1	2	11	2	#NULL!	2	2	1	1	3	2	3	59	149	26.58	4	6	5	24.8	21.3	561	358	5.2	4.1	#NULL!	0	4	3	2	4	3	5	2	2	1	2
4	2	40	5	1	4	1	3	3	2	#NULL!	2	2	1	1	3	1	2	69	158	27.64	3	5	4	23.5	15.8	1280	212	5.4	8.1	#NULL!	0	4	5	2	3	2	5	2	2	2	2
4	2	41	5	1	4	1	3	2	2	5	2	2	2	1	3	2	2	80	159	31.64	4	5	5	23.5	24	927	158	5.1	6.2	#NULL!	0	4	4	2	3	3	5	2	2	2	2
4	2	41	6	1	4	1	3	1.5	1	5	2	2	1	1	3	1	2	79	172	26.7	4	7	4	23.7	8.5	7168	5418	1.2	1.4	#NULL!	0	3	5	5	3	2	1	1	3	1	2
4	2	41	5	1	2	1	2	4	1	5	2	2	1	1	2	2	3	71	157	28.8	4	6	3	23.4	21.9	4848	4731	3.1	3.2	#NULL!	0	2	5	5	3	3	3	1	2	2	2
4	2	49	5	1	4	1	2	2	1	5	2	2	3	1	3	1	2	68	160	26.56	1	5	5	23.6	15.8	543	33	5.2	3.1	#NULL!	0	4	3	1	3	2	5	2	2	2	2
4	2	49	2	1	1	1	2	4	2	#NULL!	2	2	1	1	3	2	2	58	149	26.12	2	8	6	21.8	6	3739	2737	5.1	2.6	#NULL!	0	5	5	5	3	1	5	2	3	4	2
4	2	41	6	1	2	1	2	1	2	#NULL!	2	2	1	1	2	1	2	72.8	168	25.79	4	7	4	23	10.4	346	121	3	5	#NULL!	#NULL!	3	2	2	3	2	2	1	3	1	2
4	2	49	5	1	4	1	1	8	1	5	2	1	2	3	3	2	2	93.4	167	33.49	4	3	5	10.8	8.5	7701	2225	6	9	4.78	43.057	7	5	5	2	2	5	3	1	2	2
4	2	41	5	1	4	1	3	2	1	5	2	2	1	3	3	2	3	69.9	171	23.9	4	4	3	21.2	5.6	5577	1461	3	2	#NULL!	0	5	5	5	3	1	2	2	2	2	2
4	2	40	5	1	4	1	1	4	1	5	2	2	1	2	3	1	2	69.4	157	28.16	2	3	4	22.1	14.3	68	62	5	4	2.44	27.935	4	1	1	3	2	4	2	1	2	2
4	2	40	5	1	4	1	2	2	1	5	2	2	1	1	3	2	3	66.1	159	26.15	2	4	5	22.3	16.1	1120	988	2.1	4.2	8.99	85.42	5	5	4	3	3	2	2	2	2	2
4	2	42	6	1	4	1	2	1	1	5	2	2	1	1	3	2	2	57.9	165	21.27	3	5	5	22.4	12.7	1753	269	3.1	0.1	0.13	27.128	5	5	2	3	2	3	2	2	1	2
4	2	47	3	1	2	1	3	2	1	4	2	1	2	1	3	2	3	60.1	155	25.02	4	4	5	25.4	10.4	216	153	5.2	5.1	4.13	74.175	9	2	2	4	2	5	3	2	4	2
4	2	41	5	1	2	1	1	1	1	5	2	2	1	1	2	2	2	55.5	163	20.89	4	2	4	22.5	16.1	12218	1517	5.1	6.4	#NULL!	0	3	5	5	3	3	5	1	1	2	2
4	2	42	5	1	4	1	3	2	1	4	2	2	1	1	3	1	1	67.8	154	28.59	4	3	3	9.3	7.8	11017	5886	2.2	3.4	#NULL!	0	4	5	5	2	1	2	2	1	2	2
4	2	48	4	1	4	1	3	6	1	4	2	2	1	3	5	2	3	79.8	160	31.17	2	7	4	13.9	9.1	6534	5168	5.1	6.1	#NULL!	0	5	5	5	2	2	5	2	3	3	2
4	2	49	2	1	2	1	3	3	1	3	2	2	3	2	1	2	3	57.8	158.5	23.01	1	7	6	21.6	8.6	6145	5510	5.2	2.1	#NULL!	0	6	5	5	3	2	5	2	3	4	2
4	2	40	5	1	4	1	2	1	1	5	2	1	1	1	1	3	2	75.8	164	28.18	3	2	4	22.4	23.2	1344	1024	3.2	5.1	5.47	58.663	3	5	4	3	3	3	1	1	2	2
4	2	43	5	1	4	1	3	2	1	5	2	2	1	1	5	2	2	54.1	154	22.81	2	9	3	24.4	7	3478	1908	5.1	9.2	#NULL!	0	3	5	5	4	1	5	1	3	2	2
4	2	45	5	1	4	1	3	2	1	5	2	2	1	3	5	3	2	68.2	151	29.91	2	5	4	24.6	23.9	543	178	1.2	6	3.13	42.158	5	3	2	4	3	1	2	2	2	2
4	2	42	3	3	2	1	2	1	2	4	2	2	3	1	5	1	3	73.5	153	31.4	4	3	4	24.8	24.8	1625	154	3.1	5.1	#NULL!	0	3	5	2	4	4	3	1	1	4	2
4	2	49	3	2	2	1	3	4	2	5	2	1	2	1	3	2	2	63.9	161	24.65	4	7	5	22.1	7.1	4653	1945	4.1	5.2	#NULL!	0	6	5	5	3	1	3	2	3	4	2
4	2	43	5	1	3	1	2	2	2	4	2	2	1	1	3	2	2	71	154	29.94	4	6	4	24	15.9	2289	187	5.1	9.2	#NULL!	0	5	5	2	3	2	5	2	2	2	2
4	2	41	6	1	4	1	2	2	1	4	2	2	1	1	3	3	2	86.4	166	31.35	4	8	3	15.6	9.2	2089	94	2	6	#NULL!	0	3	5	1	2	2	2	1	3	1	2
4	2	44	5	1	4	1	3	3	2	#NULL!	2	2	2	1	3	2	2	103	158	41.26	4	8	3	24.4	17.5	910	228	4	3	#NULL!	0	3	4	2	4	3	3	1	3	2	2
4	2	40	3	1	2	1	2	4	1	5	2	1	1	3	3	2	2	76.2	160	29.77	4	6	4	26.8	21.2	509	101	4	5	#NULL!	0	6	3	2	4	3	3	2	2	4	2
4	2	41	5	1	3	2	3	3	1	5	2	1	1	1	2	3	3	72.2	158	28.92	4	7	3	20.2	15	5457	1947	2	2	0.59	23.279	2	5	5	3	2	2	1	3	2	2
4	2	44	5	1	4	1	3	5	1	4	2	2	1	1	2	2	2	59.5	154	25.09	4	4	3	15.3	9.3	3033	247	3	1	#NULL!	0	5	5	2	2	2	2	2	2	2	2
4	2	45	5	1	4	1	3	1	1	5	2	2	1	1	3	2	2	58.9	154	24.84	4	6	4	23.6	23	3724	2374	3	6	#NULL!	0	4	5	5	3	3	2	2	2	2	2
4	2	45	6	1	4	1	3	1	2	#NULL!	2	2	1	1	1	3	3	61.3	153	26.19	2	5	3	27.2	12.1	1872	489	4	6	#NULL!	0	5	5	3	4	2	3	2	2	1	2
4	2	42	5	1	4	1	3	3	1	4	2	2	1	1	5	2	2	61.5	164	22.87	2	4	4	24.5	24.5	374	38	2.1	4	#NULL!	0	4	2	1	4	4	2	2	2	2	2
4	2	47	4	1	2	1	3	2	2	5	2	2	1	1	2	3	3	77.9	185.9	22.54	4	4	5	25	22.1	968	434	2.1	5.1	2.6	39.046	6	4	2	4	3	2	2	2	3	2
4	2	45	4	3	4	1	2	3	1	5	2	2	2	1	3	1	2	65.4	161	25.23	2	7	4	18.2	15	2154	349	4.3	5.6	6.48	103.369	4	5	2	3	2	3	2	3	3	2
4	2	58	6	2	4	1	2	4	1	4	2	2	3	1	2	2	2	59	153	25.2	4	3	4	23.6	20.6	537	21	3.3	3.6	7.84	61.196	4	3	1	3	3	3	2	1	1	2
4	2	58	3	1	4	1	2	6	2	#NULL!	2	2	3	1	3	2	2	60	155	24.97	4	6	5	25	23	610	595	4.3	7.9	#NULL!	0	7	3	3	4	3	3	3	2	4	2
4	2	51	5	1	4	1	2	1	2	#NULL!	2	2	3	3	3	3	3	70.6	160.5	27.41	2	7	5	21.4	21.2	3474	2107	4.3	2.7	#NULL!	0	5	5	5	3	3	3	2	3	2	2
4	2	50	3	1	2	1	2	4	1	5	2	1	3	2	1	2	3	98	166	35.56	4	4	5	24	22.9	199	40	5	4	2.14	31.97	5	2	1	3	3	4	2	2	4	2
4	2	58	3	1	4	1	2	3	1	4	2	1	3	1	3	3	3	62.4	154	26.31	2	7	5	22.8	8.2	2156	1365	3	4	2.85	35.128	7	5	5	3	2	2	3	3	4	2
4	2	52	5	1	4	1	3	2	1	5	2	2	3	3	5	1	2	108	160	42.19	4	4	6	24.5	25.4	132	24	7.1	6.1	#NULL!	0	8	2	1	4	4	5	3	2	2	2
4	2	55	4	1	4	1	2	8	1	5	1	1	3	1	1	2	3	76.1	157	30.87	4	6	5	23.6	14	12803	4419	4.1	6.2	#NULL!	0	4	5	5	3	2	3	2	2	3	2
4	2	53	5	1	4	1	3	1	1	5	2	2	3	3	2	2	3	71.5	156	29.38	2	4	5	24.4	17.4	1244	269	5.2	3.1	#NULL!	#NULL!	5	5	2	4	3	5	2	2	2	2
4	2	50	4	1	2	1	2	5	1	5	2	1	3	1	1	2	3	51.6	159	20.41	2	1	5	20.7	7.2	91	9	7	1	5.88	56.714	9	1	1	3	1	5	3	1	3	2
4	2	59	5	1	4	1	2	1	2	5	2	2	3	1	3	1	3	59.7	148	27.26	2	5	6	24.2	22	199	87	8	5	3.81	37.197	9	2	1	4	3	5	3	2	2	2
4	2	53	6	1	4	1	2	1	1	5	2	1	3	1	3	1	2	73.9	158	29.6	2	6	6	13.9	7.5	329	132	5	2	#NULL!	0	5	2	2	2	1	4	2	2	1	2
4	2	52	5	1	4	1	3	1	2	#NULL!	2	2	2	3	1	2	3	67.6	154	28.5	4	6	4	22.6	5	8068	400	5	4	#NULL!	0	4	5	2	3	1	4	2	2	2	2
4	2	50	2	1	2	1	3	6	2	#NULL!	2	2	1	1	5	1	2	65	152	28.13	2	8	3	21	10.9	3249	2253	5.2	1.5	#NULL!	0	4	5	5	3	2	5	2	3	4	2
4	2	54	5	1	4	1	3	1	1	5	2	2	2	1	5	2	2	69	161	26.62	4	3	5	25.2	25.1	760	742	4.2	5.1	#NULL!	0	4	4	3	4	4	3	2	1	2	2
4	2	53	5	1	4	1	2	3	1	4	2	2	3	3	3	2	2	70	159	27.69	4	4	4	24.3	16.4	4822	4569	4.2	3.4	#NULL!	0	5	5	5	4	3	3	2	2	2	2
4	2	54	4	1	4	2	2	1	1	4	2	2	3	3	3	2	3	67	158	26.84	4	2	5	26.7	23.1	621	152	4.2	4.1	2.73	38.322	4	3	2	4	3	3	2	1	3	2
4	2	54	5	1	4	1	3	7	2	#NULL!	2	2	3	1	3	2	2	75	156	30.82	4	7	4	24.5	20	459	325	4.1	2.2	#NULL!	0	4	3	2	4	3	3	2	3	2	2
4	2	52	4	1	4	1	2	3	1	5	2	2	2	1	1	2	3	60.1	151	26.36	2	5	5	20.2	8.2	1687	1666	4.3	3.1	#NULL!	0	4	5	5	3	2	3	2	2	3	2
4	2	52	4	1	4	1	1	2	1	5	2	1	2	1	3	2	3	73	159	28.88	4	3	5	23.9	13.5	82	55	6.2	8.4	#NULL!	0	5	1	1	3	2	5	2	1	3	2
4	2	58	4	1	4	1	2	1	1	5	2	2	3	1	3	3	2	63.9	153	27.3	4	6	5	24.4	17.9	728	40	6.2	7.4	#NULL!	0	4	3	1	4	3	5	2	2	3	2
4	2	52	4	3	3	1	2	1	2	#NULL!	2	1	3	2	1	2	3	68.1	151	29.87	2	3	4	18.2	9.4	915	889	4.2	4.8	21	179.687	4	4	4	3	2	3	2	1	3	2
4	2	53	5	1	4	1	2	5	2	#NULL!	2	2	3	1	1	2	3	55.2	164	20.52	1	5	4	23.8	22	782	14	7.4	4.1	#NULL!	0	3	4	1	3	3	5	1	2	2	2
4	2	53	6	1	2	2	2	1	1	5	2	1	3	3	3	2	2	94.9	164	35.28	2	3	5	25.8	8.2	7882	6423	7.4	3.5	#NULL!	0	5	5	5	4	2	5	2	1	1	2
4	2	50	5	1	4	1	2	10	1	5	2	2	3	3	5	3	3	61.8	160	24.14	2	3	6	23.2	8.3	7843	7480	5.2	3.4	5.47	56.714	6	5	5	3	2	5	2	1	2	2
4	2	51	3	1	2	1	2	6	1	5	2	2	1	3	5	2	3	63	155	26.22	2	6	4	24.4	13.7	8575	5944	4.2	2.7	0.36	28.725	3	5	5	4	2	3	1	2	4	2
4	2	51	5	1	2	1	3	4	1	5	2	2	2	1	3	2	2	70.2	163	26.42	4	5	5	22.7	9.4	10650	9596	4.1	6.1	4	46.532	3	5	5	3	2	3	1	2	2	2
4	2	51	3	1	4	1	3	2	1	5	2	2	3	1	3	3	3	68	144	32.79	2	7	5	11.8	8.9	517	429	6.1	2.3	7.48	70.107	6	3	2	2	2	5	2	3	4	2
4	2	52	4	1	2	1	1	4	1	5	2	1	3	1	5	3	3	71.4	156	29.34	4	4	4	25.4	7.8	2570	308	5.7	7.9	9.36	141.128	4	5	2	4	1	5	2	2	3	2
4	2	53	5	1	4	1	2	7	2	#NULL!	2	2	3	1	3	2	2	42.3	150	18.8	2	5	6	24.1	12.7	630	6	7.2	3.1	8.94	74.175	8	3	1	4	2	5	3	2	2	2
4	2	55	4	1	4	1	3	1	1	5	2	2	3	1	5	1	2	88.2	162	33.61	4	2	5	24.9	9.1	9168	6798	5.9	7.2	#NULL!	0	5	5	5	4	2	5	2	1	3	2
4	2	52	3	1	4	1	3	1	1	5	2	2	3	1	5	3	3	61.5	152.5	26.44	2	3	6	9.9	9.8	200	56	7.1	3.6	#NULL!	0	8	2	1	2	2	5	3	1	4	2
4	2	50	2	1	4	1	3	1	2	#NULL!	2	1	2	3	1	3	3	94.7	153	40.45	2	1	5	22.5	9.1	5432	5111	5.6	1.7	#NULL!	0	6	5	5	3	2	5	2	1	4	2
4	2	51	2	1	4	1	3	2	2	#NULL!	2	2	1	1	5	2	3	69	153	29.48	4	2	4	24.6	11.4	11849	2888	3.3	2.6	#NULL!	0	3	5	5	4	2	3	1	1	4	2
4	2	55	2	1	4	1	2	3	1	5	2	2	3	1	3	2	3	75.5	158	30.24	4	3	5	25.9	18.5	709	88	5.1	3	#NULL!	0	7	3	1	4	3	5	3	1	4	2
4	2	59	1	1	2	1	1	9	2	#NULL!	2	2	3	2	1	3	3	61.1	146	28.66	4	6	6	20.6	10.7	858	369	5.7	5.4	#NULL!	0	7	4	2	3	2	5	3	2	4	2
4	2	58	3	1	4	1	3	4	2	#NULL!	2	2	3	1	5	3	3	80	160	31.25	4	3	6	22.3	21	4613	4192	6	8	4.3	45.196	3	5	5	3	3	5	1	1	4	2
4	2	57	5	1	4	1	2	3	1	5	2	1	3	1	5	2	1	71	153	30.33	2	4	5	23.7	13.7	360	19	5.7	2.8	14.26	335.887	9	2	1	3	2	5	3	2	2	2
4	2	51	3	1	4	1	2	3	2	#NULL!	2	2	3	3	5	1	3	58	151	25.44	2	2	4	23.7	7.8	5751	5720	4	4	6.85	58.892	4	5	5	3	1	3	2	1	4	2
4	2	53	4	1	4	1	3	1	1	5	2	2	3	3	3	2	2	77	158.5	30.65	4	6	6	24.2	22.2	732	150	6.3	7.1	#NULL!	0	6	3	2	4	3	5	2	2	3	2
4	2	52	3	1	2	1	1	6	2	#NULL!	2	2	3	1	2	1	3	75	157	30.43	2	9	5	22.7	25	1134	372	5.2	2.1	#NULL!	0	2	5	2	3	4	5	1	3	4	2
4	2	58	5	1	4	1	3	10	2	#NULL!	2	2	3	1	3	1	2	67	160	26.17	4	6	5	23.4	14.8	177	15	5.2	5	#NULL!	0	3	2	1	3	2	5	1	2	2	2
4	2	51	3	1	2	1	2	3	2	#NULL!	2	1	3	1	3	1	3	105	163	39.52	4	9	6	21.8	8.1	3049	1282	4.2	7.3	#NULL!	0	3	5	5	3	2	3	1	3	4	2
4	2	53	3	1	4	2	3	7	2	#NULL!	2	2	3	1	5	1	2	64	160	25	2	3	5	22.2	7	5364	2431	5.1	6.7	6.28	98.691	3	5	5	3	1	5	1	1	4	2
4	2	53	3	2	2	1	2	2	2	#NULL!	2	1	3	1	5	1	2	80	153.5	33.95	4	7	5	24.9	9.4	2580	1273	4.9	7.9	5.63	58.663	3	5	5	4	2	4	1	3	4	2
4	2	62	3	1	2	1	3	2	2	#NULL!	2	2	3	1	1	3	3	71	156	29.17	2	7	6	20.2	4.8	2872	1225	6.2	5.6	25.84	146.532	6	5	5	3	1	5	2	3	4	2
4	2	64	4	1	4	1	3	2	2	#NULL!	2	2	3	1	2	3	3	69.6	163	26.2	2	6	5	20.5	14.3	322	3	3	2	0.86	38.345	9	2	1	3	2	2	3	2	3	2
4	2	61	5	1	2	1	2	2	2	#NULL!	2	2	3	3	1	3	2	87.7	156	36.04	4	7	6	23	20.5	2392	1738	3.1	3.2	1.7	50.432	4	5	5	3	3	3	2	3	2	2
4	2	60	4	3	4	1	2	1	2	#NULL!	2	2	3	1	3	2	2	73	155	30.39	4	6	5	26.3	20.2	1830	214	6.2	7.4	19.97	135.758	8	5	2	4	3	5	3	2	3	2
4	2	60	4	1	4	1	2	2	2	#NULL!	2	2	3	1	5	1	3	70.2	151	30.79	2	2	6	23.2	9.2	2	1	7.2	3.1	#NULL!	0	7	1	1	3	2	5	3	1	3	2
4	2	68	2	1	2	1	3	7	1	5	2	1	3	3	1	3	3	74.1	148	33.83	4	9	6	19.5	6.4	2067	187	7.1	7.3	#NULL!	0	9	5	2	3	1	5	3	3	4	2
4	2	66	3	1	1	1	3	6	1	#NULL!	2	2	3	3	2	2	3	78.5	141	39.48	2	7	6	9.3	8.2	1006	798	6.1	8.3	#NULL!	0	6	4	4	2	2	5	2	3	4	2
4	2	64	3	1	4	1	2	7	2	#NULL!	2	2	3	1	3	1	3	64	152	27.7	4	8	5	24.5	22	4540	3655	7.1	8.9	#NULL!	0	6	5	5	4	3	5	2	3	4	2
4	2	61	2	1	4	1	3	6	2	#NULL!	2	2	3	3	3	3	3	78	157	31.64	2	7	5	21.6	9.6	3883	2744	6.7	4.2	#NULL!	0	4	5	5	3	2	5	2	3	4	2
4	2	63	5	1	4	1	3	1	2	#NULL!	2	2	3	1	5	1	3	85	159	33.62	4	6	6	24.1	16.5	434	409	6.7	6.1	#NULL!	0	5	2	2	4	3	5	2	2	2	2
4	2	64	4	2	4	1	2	10	2	#NULL!	2	2	3	1	5	1	3	74	154	31.2	1	7	6	23.2	16.7	639	189	5.8	6.5	12.72	242.234	3	3	2	3	3	5	1	3	3	2
4	2	60	2	1	2	1	3	3	1	#NULL!	2	2	3	1	1	1	3	58.6	159	23.18	2	7	6	25.6	9.6	3187	2804	4	4.5	8.13	58.435	5	5	5	4	2	3	2	3	4	2
4	2	62	2	1	3	1	3	6	1	5	2	2	3	1	5	2	3	42	160	16.41	2	2	6	24.4	6.1	86	27	8.1	6.1	#NULL!	0	7	1	1	4	1	5	3	1	4	2
4	2	61	2	1	1	1	3	6	2	#NULL!	2	2	3	1	5	1	3	58	159	22.94	2	3	5	24.7	8.9	8495	8477	6.3	7.2	#NULL!	0	8	5	5	4	2	5	3	1	4	2
4	2	60	3	2	1	1	3	6	1	5	2	2	3	1	3	1	3	67	168	23.74	4	3	6	23.4	22.7	51	21	5.1	5.9	#NULL!	0	7	1	1	3	3	5	3	1	4	2
4	2	64	3	2	2	1	2	3	2	#NULL!	2	2	3	1	5	3	3	72.7	149	32.75	2	7	6	17.9	6.7	3496	3374	6.3	2.2	#NULL!	0	9	5	5	3	1	5	3	3	4	2
4	2	60	3	1	2	1	3	4	1	5	2	2	3	2	5	2	3	85	155	35.38	2	2	5	23.1	7.6	3270	3120	5.4	4.7	8.94	96.129	5	5	5	3	1	5	2	1	4	2
4	2	60	3	1	3	1	2	1	2	#NULL!	2	2	3	1	5	1	3	59.1	148	26.98	2	8	5	24.5	20.1	123	31	7.2	3.8	#NULL!	0	4	2	1	4	3	5	2	3	4	2
4	2	62	3	1	4	1	3	4	1	5	2	2	3	3	5	3	3	62.1	156.5	25.35	2	5	6	22.2	10.2	228	49	6.8	4	#NULL!	0	9	2	1	3	2	5	3	2	4	2
4	2	63	2	1	4	1	1	1	1	5	2	2	3	3	1	3	3	58	148	26.48	2	9	6	26.5	19.6	78	64	5.5	3.9	#NULL!	0	6	1	1	4	3	5	2	3	4	2
4	2	65	3	1	2	1	3	9	1	5	2	2	3	1	2	1	1	64	157	25.96	2	5	5	21.1	20.1	5320	601	5	5.6	#NULL!	0	6	5	3	3	3	4	2	2	4	2
4	2	62	3	1	3	1	3	1	2	#NULL!	2	2	3	1	2	3	3	54	148	24.65	2	6	5	24.7	7.9	2028	1532	5.1	6.2	#NULL!	0	6	5	5	4	1	5	2	2	4	2
4	2	60	2	1	4	1	1	1	2	#NULL!	2	1	3	1	5	3	3	58	151	25.44	2	2	6	20.4	6.5	159	113	7.1	7.3	#NULL!	0	7	2	2	3	1	5	3	1	4	2
4	2	60	3	1	4	1	2	1	2	#NULL!	2	2	3	1	2	2	3	76	167	27.25	4	3	6	23.9	8.9	8929	4523	6	6.7	#NULL!	0	3	5	5	3	2	5	1	1	4	2
4	2	62	1	1	4	1	1	8	2	#NULL!	2	1	3	1	5	1	1	80	162.5	30.3	2	8	6	26.6	18.5	91	11	7.5	5.1	#NULL!	0	9	1	1	4	3	5	3	3	4	2
4	2	65	1	3	3	1	3	4	2	#NULL!	2	2	3	1	1	3	3	81	153	34.6	4	7	6	24.1	10	2013	136	7.4	7.1	#NULL!	0	9	5	2	4	2	5	3	3	4	2
4	2	66	2	1	1	1	2	7	2	#NULL!	2	2	3	1	5	3	3	63	150	28	2	2	5	20.2	6.5	916	48	6.4	3.4	#NULL!	0	5	4	1	3	1	5	2	1	4	2
4	2	67	4	1	2	1	3	3	2	#NULL!	2	2	2	3	1	2	3	89	162.5	33.7	4	8	6	29	23.3	138	87	6.1	6.6	#NULL!	0	9	2	1	4	3	5	3	3	3	2
4	2	63	4	3	4	1	3	2	1	5	2	2	3	1	5	3	3	90	156	36.98	2	5	5	22.5	8.1	1036	552	4.2	7.9	0.4	36.483	8	4	3	3	2	3	3	2	3	2
4	2	60	2	1	1	1	2	2	2	#NULL!	2	2	3	1	5	3	3	87	157.5	35.07	2	3	5	19.3	5.9	758	568	5.3	8.6	#NULL!	0	7	4	3	3	1	5	3	1	4	2
4	2	63	2	1	1	1	2	10	2	#NULL!	2	2	3	1	5	1	3	81.9	149	36.89	2	4	6	21.7	9.1	148	25	7.1	4.3	#NULL!	0	4	2	1	3	2	5	2	2	4	2
4	2	61	3	1	2	1	3	6	2	#NULL!	2	2	3	1	1	3	3	84.7	158	33.93	1	4	6	15.6	7	1242	154	5.7	6.2	#NULL!	0	9	5	2	2	1	5	3	2	4	2
4	2	60	2	1	1	1	1	8	2	#NULL!	2	2	3	1	1	2	3	89.7	158	35.93	2	7	6	23.3	9.2	1606	467	6.2	8.9	#NULL!	0	4	5	3	3	2	5	2	3	4	2
4	2	67	3	1	2	1	2	8	2	#NULL!	2	2	3	1	5	3	3	81	161	31.25	2	4	6	19.3	8.1	10896	10308	6.9	7.9	#NULL!	0	6	5	5	3	2	5	2	2	4	2
4	2	68	3	1	4	1	3	3	1	5	2	2	3	1	1	3	3	62.2	150.5	27.46	2	3	6	23.5	17.7	10958	10174	6.4	6.9	#NULL!	0	7	5	5	3	3	5	3	1	4	2
4	2	60	3	1	2	1	1	9	2	#NULL!	1	2	3	1	1	1	3	46.7	139.5	24	2	6	6	19.3	5.6	4362	1844	6.5	9.6	#NULL!	0	8	5	5	3	1	5	3	2	4	2
4	2	61	2	1	1	1	3	8	2	#NULL!	2	2	3	1	5	1	3	86.8	159	34.33	2	2	6	22.5	6	5666	4076	5	6.8	#NULL!	0	8	5	5	3	1	4	3	1	4	2
4	2	63	3	1	4	1	1	8	2	#NULL!	2	2	3	1	5	1	3	50.4	154	21.25	4	4	6	19.8	11.3	144	33	7.2	4.6	#NULL!	0	6	2	1	3	2	5	2	2	4	2
4	2	64	3	1	2	1	2	6	2	#NULL!	2	1	3	1	3	3	3	74.4	149	33.51	2	4	6	24.7	20.2	214	201	6.7	2	#NULL!	0	9	2	2	4	3	5	3	2	4	2
4	2	60	5	1	2	1	3	4	1	5	2	2	3	1	5	1	2	68.8	148	31.41	4	4	6	25	19.3	429	96	5	2.8	#NULL!	0	7	2	1	4	3	4	3	2	2	2
4	2	61	3	1	4	1	1	6	2	#NULL!	2	2	3	1	5	3	3	73.7	143.5	35.79	2	3	6	24.6	15.4	11355	9558	6.2	5.1	#NULL!	0	8	5	5	4	2	5	3	1	4	2
4	2	61	3	1	1	1	2	7	2	#NULL!	2	2	3	1	5	3	3	55.5	146.5	25.86	2	8	6	20.5	9.5	11834	10603	4.1	6.7	#NULL!	0	8	5	5	3	2	3	3	3	4	2
4	2	60	2	1	1	1	1	1	1	4	2	1	3	2	3	1	2	76	162	28.96	2	3	5	23.7	12.8	11410	10845	6.2	5.5	#NULL!	0	8	5	5	3	2	5	3	1	4	2
2	1	25	5	2	2	1	2	10	1	5	1	1	#NULL!	1	2	1	3	69.3	168	24.55	4	4	2	27.1	23.2	510	886	2	5	4.73	30.253	1	3	4	4	3	2	1	2	2	2
2	1	27	3	2	1	1	3	8	1	4	1	1	#NULL!	1	2	3	3	53.9	159.6	21.16	2	3	3	29	25	918	663	9	1	#NULL!	#NULL!	2	4	3	4	4	5	1	1	4	2
2	1	25	3	1	1	1	3	8	1	5	2	2	#NULL!	1	3	3	3	84	171	28.73	2	2	2	29	26	314	433	2	3	#NULL!	#NULL!	3	2	2	4	4	2	1	1	4	2
2	1	22	3	1	1	1	3	2	2	#NULL!	2	2	1	1	5	1	1	58	159	22.94	2	4	2	27	24	1572	850	1	6	#NULL!	#NULL!	2	5	4	4	3	1	1	2	4	2
2	1	29	2	1	1	1	2	10	1	5	2	2	#NULL!	1	2	3	3	65	172	21.97	2	6	3	25.6	20.8	20	1	4	4	#NULL!	#NULL!	5	1	1	4	3	3	2	2	4	2
2	1	28	1	1	1	1	3	7	1	4	2	2	#NULL!	2	2	3	3	65	164	24.17	1	8	3	27.1	29.2	345	200	4	5	#NULL!	#NULL!	5	2	2	4	4	3	2	3	4	2
2	1	26	4	4	2	1	2	9	1	5	2	2	#NULL!	1	1	3	3	84	172	28.39	2	4	3	30.1	28.9	361	450	3	4	#NULL!	#NULL!	5	2	2	4	4	2	2	2	3	2
2	1	26	5	1	2	1	3	8	1	4	2	2	#NULL!	2	1	3	1	87	183	25.98	2	7	2	29	15	440	83	3	7	#NULL!	#NULL!	7	2	1	4	2	2	3	3	2	2
2	1	27	5	1	2	1	3	7	1	4	2	1	#NULL!	1	2	1	1	88	162	33.53	2	4	3	29	25	174	129	1	6	#NULL!	#NULL!	3	2	2	4	4	1	1	2	2	2
2	1	24	4	1	2	1	2	9	1	5	2	1	#NULL!	1	2	3	3	66	179	20.6	2	7	2	29.4	23.6	580	497	6	3	2.41	30.141	4	3	3	4	3	5	2	3	3	2
2	1	29	5	1	2	1	2	6	1	5	2	1	#NULL!	1	2	1	1	63	172	21.3	4	6	3	25.5	25.6	564	377	6	3	#NULL!	#NULL!	5	3	2	4	4	5	2	2	2	2
2	1	23	3	1	2	1	3	4	2	#NULL!	2	2	#NULL!	2	1	3	3	62.6	172	21.16	1	7	3	27.8	26.6	565	756	0	2	#NULL!	#NULL!	2	3	4	4	4	1	1	3	4	2
2	1	23	2	1	1	1	3	5	1	5	1	2	#NULL!	1	2	3	3	80	172	27.04	4	1	2	30	25	719	248	4	7	#NULL!	#NULL!	2	3	2	4	4	3	1	1	4	2
2	1	27	3	2	2	1	2	8	1	4	1	1	#NULL!	1	1	3	3	77.1	175	25.18	1	2	2	26.4	23.3	987	600	3	6	#NULL!	#NULL!	1	4	3	4	3	2	1	1	4	2
2	1	28	5	2	3	1	2	9	1	4	1	1	#NULL!	2	2	3	3	86.7	174	28.64	1	2	2	27.7	22.7	182	145	2	5	#NULL!	#NULL!	5	2	2	4	3	2	2	1	2	2
2	1	27	3	1	2	1	3	8	1	4	1	2	#NULL!	1	2	3	3	78.6	175	25.67	2	3	2	24.4	22.9	101	184	3	6	#NULL!	#NULL!	4	2	2	4	3	2	2	1	4	2
2	1	29	5	3	1	1	2	8	1	5	2	2	#NULL!	1	1	3	3	66	165	24.24	1	2	3	28.7	24.5	367	441	3	3	#NULL!	#NULL!	5	2	2	4	4	2	2	1	2	2
2	1	25	5	1	4	1	2	8	1	5	2	1	#NULL!	2	1	3	3	90	175	29.39	1	2	4	28.4	26.9	12	12	2	3	#NULL!	#NULL!	5	1	1	4	4	2	2	1	2	2
2	1	29	3	1	1	1	2	5	2	#NULL!	2	2	#NULL!	1	2	1	3	65	162	24.77	1	8	4	18.7	14.6	345	200	2	5	#NULL!	#NULL!	5	2	2	3	2	2	2	3	4	2
2	1	25	3	1	1	1	2	5	2	#NULL!	1	2	#NULL!	1	2	1	3	70	159	27.69	2	9	3	28.7	29	421	385	6	1	#NULL!	#NULL!	4	2	2	4	4	5	2	3	4	2
2	1	21	3	1	1	2	2	10	2	#NULL!	2	2	#NULL!	2	1	3	3	60	161	23.15	4	1	4	28.7	22	405	147	7	6	#NULL!	#NULL!	6	2	2	4	3	5	2	1	4	2
2	1	26	3	1	1	1	2	5	1	5	2	2	#NULL!	1	2	3	3	97	173	32.41	2	8	3	28.7	26.5	113	445	3	10	#NULL!	#NULL!	6	2	2	4	4	2	2	3	4	2
2	1	29	3	1	1	1	3	7	1	5	1	2	#NULL!	2	1	3	3	86	175	28.08	2	7	2	27	23	109	121	3	12	#NULL!	#NULL!	7	2	2	4	3	2	3	3	4	2
2	1	27	5	1	2	1	3	6	1	4	1	2	#NULL!	2	1	3	3	60	171	20.52	4	4	2	26	21	1383	86	4	6	#NULL!	#NULL!	3	5	1	4	3	3	1	2	2	2
2	1	27	5	1	2	1	3	3	1	4	1	2	#NULL!	1	1	3	3	46	175	15.02	2	6	3	26	20	151	9	1	3	#NULL!	#NULL!	5	2	1	4	3	1	2	2	2	2
2	1	28	5	1	2	1	3	8	2	#NULL!	2	1	#NULL!	1	1	3	3	71.9	173	24.02	2	5	2	24.3	20.6	470	151	1	1	4.8	44.228	5	3	2	4	3	1	2	2	2	2
2	1	26	4	1	2	1	2	4	2	#NULL!	1	1	#NULL!	2	1	3	3	60	172	20.28	4	7	2	29	22	301	8	4	8	3.07	22.355	3	2	1	4	3	3	1	3	3	2
2	1	23	3	1	2	1	3	3	2	#NULL!	2	1	#NULL!	1	1	3	3	59.9	162	22.82	2	5	2	25.7	20.5	119	158	1	1	#NULL!	#NULL!	4	2	2	4	3	1	2	2	4	2
2	1	29	3	1	2	1	2	4	1	4	2	2	#NULL!	1	1	3	3	75	167	26.89	1	5	3	27.6	24.3	716	302	4	3	26.83	340.076	6	3	2	4	4	3	2	2	4	2
2	1	26	5	1	2	1	3	4	1	5	1	1	#NULL!	1	2	3	3	73	171	24.96	4	4	2	29	25	221	10	2	8	#NULL!	#NULL!	3	2	1	4	4	2	1	2	2	2
2	1	25	3	1	2	1	3	10	2	#NULL!	1	2	#NULL!	1	2	1	3	64	174	21.14	3	2	2	30	25	961	531	4	8	#NULL!	#NULL!	3	4	3	4	4	3	1	1	4	2
2	1	22	3	2	1	1	3	6	1	2	1	1	#NULL!	1	1	1	3	64	165	23.51	2	8	3	6.7	13.6	180	114	2	9	#NULL!	#NULL!	7	2	2	1	2	2	3	3	4	2
2	1	26	4	1	1	1	3	2	2	#NULL!	1	1	#NULL!	1	2	3	3	76	163	28.6	2	9	3	23	27	188	215	9	1	#NULL!	#NULL!	4	2	2	3	4	5	2	3	3	2
2	1	21	2	1	2	1	3	6	2	#NULL!	1	1	#NULL!	2	1	1	3	50	150	22.22	2	7	3	21	19.4	182	201	8	2	#NULL!	#NULL!	8	2	2	3	3	5	3	3	4	2
2	1	25	5	1	2	1	3	8	1	5	2	2	#NULL!	2	1	3	3	60.9	166	22.1	4	5	2	29	25	1051	415	2	9	8.02	73.664	3	5	2	4	4	2	1	2	2	2
2	1	20	2	1	2	1	2	4	1	5	2	2	#NULL!	2	1	3	3	66	178	20.83	4	4	2	31	26	1344	111	5	7	#NULL!	#NULL!	3	5	2	4	4	4	1	2	4	2
2	1	26	5	1	2	1	3	3	2	#NULL!	1	2	#NULL!	1	2	3	3	63	163	23.71	2	5	4	21.3	19.6	799	133	10	4	11.31	372.197	6	4	2	3	3	5	2	2	2	2
2	1	22	3	1	3	1	3	5	1	5	1	2	#NULL!	1	2	3	3	85	169	29.76	3	4	3	27.4	25.4	473	554	4	2	#NULL!	#NULL!	4	3	3	4	4	3	2	2	4	2
2	1	25	3	1	2	1	3	8	1	5	1	1	#NULL!	2	1	3	3	63.2	170	21.87	2	4	2	25	21	1227	494	2	9	#NULL!	#NULL!	3	5	3	4	3	2	1	2	4	2
2	1	29	3	1	1	1	2	5	1	5	1	2	#NULL!	1	2	3	3	69	162	26.29	2	4	2	26	22	188	68	1	5	#NULL!	#NULL!	3	2	1	4	3	1	1	2	4	2
2	1	25	3	1	1	1	3	8	2	#NULL!	2	2	#NULL!	2	2	3	3	56	162	21.34	2	5	4	27	24	727	611	3	4	2.6	29.7	4	3	3	4	3	2	2	2	4	2
2	1	39	3	1	2	1	3	10	1	4	1	1	#NULL!	1	1	3	3	83.6	167	29.98	2	6	3	28	24	698	599	1	1	42.18	536.854	4	3	3	4	3	1	2	2	4	2
2	1	34	3	1	1	1	1	10	2	#NULL!	1	2	#NULL!	2	1	3	3	62.2	163	23.41	2	6	3	28	23	690	739	1	1	3.74	53.918	3	3	3	4	3	1	1	2	4	2
2	1	39	3	1	1	1	3	10	1	5	2	2	#NULL!	1	1	3	3	75	170	25.95	2	5	4	28	26	788	622	1	7	#NULL!	#NULL!	5	4	3	4	4	1	2	2	4	2
2	1	38	3	1	2	1	2	1	2	5	2	2	#NULL!	2	1	3	3	57	163	21.45	2	3	4	27	25	641	483	1	7	2.35	36.005	6	3	3	4	4	1	2	1	4	2
2	1	30	3	1	1	1	2	9	1	4	1	2	#NULL!	1	1	3	3	74	169	25.91	4	5	4	29	25	946	670	2	1	#NULL!	#NULL!	3	4	3	4	4	2	1	2	4	2
2	1	39	5	1	2	1	3	2	2	#NULL!	2	2	#NULL!	1	2	1	3	85	168	30.12	3	1	4	28	25	509	359	1	2	3.66	48.993	3	3	2	4	4	1	1	1	2	2
2	1	33	3	1	2	1	3	11	1	5	1	1	#NULL!	1	5	3	3	57	153	24.35	2	7	4	25	26	486	327	3	1	#NULL!	#NULL!	6	3	2	4	4	2	2	3	4	2
2	1	37	3	1	2	1	3	10	1	4	1	2	#NULL!	1	5	3	3	79	182	23.85	2	9	4	30	25	704	452	1	1	#NULL!	#NULL!	5	3	3	4	4	1	2	3	4	2
2	1	35	3	1	2	1	3	2	1	4	1	2	#NULL!	1	1	3	3	94.5	183	28.22	2	4	3	26	23	340	218	4	3	#NULL!	#NULL!	3	2	2	4	3	3	1	2	4	2
2	1	38	3	1	1	1	3	1	1	4	2	2	#NULL!	1	1	3	3	80	170	27.68	3	5	4	26	24	513	199	1	1	6.65	78.371	4	3	2	4	3	1	2	2	4	2
2	1	36	3	1	2	1	3	6	1	5	2	2	#NULL!	1	1	3	3	97	170	33.56	2	9	4	26	24	355	251	1	1	1.05	27.343	5	2	2	4	3	1	2	3	4	2
2	1	39	3	2	1	1	3	10	2	#NULL!	1	2	#NULL!	1	1	3	3	62	163	23.34	4	6	4	25.6	26.6	47	10	3	3	6.15	55.477	5	1	1	4	4	2	2	2	4	2
2	1	34	3	1	2	1	2	10	1	5	2	2	#NULL!	1	1	3	3	58	165	21.3	4	2	2	26.8	25	75	23	3	3	#NULL!	#NULL!	4	1	1	4	4	2	2	1	4	2
2	1	33	5	1	2	1	2	5	1	5	2	2	#NULL!	1	1	1	3	79	176	25.5	1	9	2	30	24	26	2	2	2	#NULL!	#NULL!	3	1	1	4	3	2	1	3	2	2
2	1	34	1	1	1	1	2	5	2	#NULL!	2	2	#NULL!	1	5	3	3	72	163	27.1	3	1	4	25.4	24.5	19	1	3	3	#NULL!	#NULL!	5	1	1	4	4	2	2	1	4	2
2	1	34	2	1	1	1	2	10	1	5	2	2	#NULL!	1	1	1	3	68.7	161	26.5	4	2	3	25.6	23.9	216	22	3	3	#NULL!	#NULL!	5	2	1	4	3	2	2	1	4	2
2	1	37	2	1	1	1	2	5	1	5	2	2	#NULL!	1	5	3	3	81	159	32.04	2	2	5	25.4	24.1	301	205	4	3	#NULL!	#NULL!	6	2	2	4	4	3	2	1	4	2
2	1	37	2	1	1	1	3	10	1	5	1	1	#NULL!	2	5	3	3	67	167	24.02	3	5	4	29	25	197	109	3	7	9.99	148.363	7	2	2	4	4	2	3	2	4	2
2	1	30	2	1	1	1	2	9	1	4	1	1	#NULL!	2	5	3	3	64	161	24.69	2	6	2	24.6	25	298	280	3	4	#NULL!	#NULL!	6	2	2	4	4	2	2	2	4	2
2	1	37	5	1	2	1	2	4	1	5	2	2	#NULL!	2	5	3	3	88.2	167	31.63	2	4	4	29	23	515	25	2	3	9.06	132.084	3	3	1	4	3	2	1	2	2	2
2	1	33	1	1	1	1	2	5	1	5	2	2	#NULL!	1	5	3	3	86	169	30.11	4	4	3	26	22	109	80	2	8	#NULL!	#NULL!	6	2	1	4	3	2	2	2	4	2
2	1	36	5	1	2	1	3	3	1	5	2	2	#NULL!	2	1	1	3	101	170	34.95	3	4	4	27.6	25.2	350	260	7	2	#NULL!	#NULL!	4	2	2	4	4	5	2	2	2	2
2	1	38	3	1	1	1	2	5	1	5	2	2	#NULL!	1	5	3	3	59	159	23.34	2	2	5	30	23	660	290	3	8	#NULL!	#NULL!	2	3	2	4	3	2	1	1	4	2
2	1	31	3	1	1	1	2	5	1	5	2	2	#NULL!	1	5	1	3	73	170	25.26	4	9	4	30	28	361	14	2	5	#NULL!	#NULL!	2	2	1	4	4	2	1	3	4	2
2	1	33	3	1	2	1	3	5	1	4	1	2	#NULL!	1	5	3	3	94	168	33.3	4	3	3	30	27	242	130	3	2	#NULL!	#NULL!	3	2	2	4	4	2	1	1	4	2
2	1	39	1	1	1	1	2	5	2	#NULL!	2	1	#NULL!	1	5	3	3	75	169	26.26	3	5	3	27.7	25.9	250	107	3	3	#NULL!	#NULL!	2	2	2	4	4	2	1	2	4	2
2	1	35	2	1	1	1	2	8	1	5	1	1	#NULL!	1	1	3	3	66	166	23.95	2	3	3	27	25	59	1	1	1	#NULL!	#NULL!	2	1	1	4	4	1	1	1	4	2
2	1	34	5	1	4	1	3	5	1	4	2	1	#NULL!	1	5	1	1	74	156	30.41	4	6	4	21	24.6	775	30	3	2	#NULL!	#NULL!	5	4	1	3	4	2	2	2	2	2
2	1	31	3	1	2	1	2	5	1	4	2	2	#NULL!	1	5	3	3	92	172	31.1	2	2	3	28.2	24.7	3	9	2	3	#NULL!	#NULL!	2	1	1	4	4	2	1	1	4	2
2	1	30	5	1	4	1	3	6	1	4	1	1	#NULL!	1	5	1	1	88	174	29.07	1	1	2	26.2	21.4	733	1	3	3	#NULL!	#NULL!	2	3	1	4	3	2	1	1	2	2
2	1	38	1	1	1	1	2	8	2	#NULL!	2	2	#NULL!	2	5	3	3	67	163	25.22	4	3	3	29	24	919	264	2	6	#NULL!	#NULL!	3	4	2	4	3	2	1	1	4	2
2	1	35	3	1	1	1	2	5	1	5	1	1	#NULL!	1	5	3	3	55	163	20.7	4	7	3	27.1	25.7	212	121	2	3	#NULL!	#NULL!	2	2	2	4	4	2	1	3	4	2
2	1	31	3	1	2	1	3	9	1	5	1	2	#NULL!	1	5	1	3	63.4	165	23.29	2	6	4	27.8	25	130	98	3	7	#NULL!	#NULL!	6	2	1	4	4	2	2	2	4	2
2	1	34	3	1	1	1	1	8	1	4	2	2	#NULL!	1	5	1	3	67	162	25.53	2	1	4	29	24	372	274	3	9	#NULL!	#NULL!	2	2	2	4	3	2	1	1	4	2
2	1	39	2	1	1	1	2	7	1	4	2	2	#NULL!	1	5	3	3	96	173	32.08	2	6	3	27	22	263	234	1	8	#NULL!	#NULL!	2	2	2	4	3	1	1	2	4	2
2	1	31	5	1	2	1	3	8	1	4	1	2	#NULL!	1	5	3	3	71	168	25.16	1	3	2	25.9	23.4	19	1	2	4	#NULL!	#NULL!	3	1	1	4	3	2	1	1	2	2
2	1	30	5	2	2	1	3	9	1	2	2	2	#NULL!	1	5	3	3	76	168	26.93	4	4	4	28	26	325	6	1	8	#NULL!	#NULL!	6	2	1	4	4	1	2	2	2	2
2	1	39	3	1	2	1	3	6	2	#NULL!	1	1	#NULL!	1	5	3	3	95	174	31.38	3	5	3	24	21.4	693	585	7	2	#NULL!	#NULL!	3	3	3	3	3	5	1	2	4	2
2	1	39	3	1	1	1	3	2	1	4	2	2	#NULL!	1	5	3	3	82.8	166	30.05	3	6	5	27	22.5	8548	2199	6	2	#NULL!	#NULL!	6	5	5	4	3	5	2	2	4	2
2	1	34	3	1	2	1	2	2	2	#NULL!	2	2	#NULL!	1	1	3	3	93	177	29.68	3	7	3	30	22	1087	889	6	9	#NULL!	#NULL!	3	5	4	4	3	5	1	3	4	2
2	1	46	3	1	2	1	3	6	1	4	1	1	#NULL!	1	2	3	3	71.5	173	23.89	2	4	4	31	22	259	191	6	2	#NULL!	#NULL!	4	2	2	4	3	5	2	2	4	2
2	1	46	4	1	2	1	2	10	1	5	1	2	#NULL!	2	2	3	3	83	176	26.79	4	4	4	19.6	17	246	176	4	2	5.32	50.432	3	2	2	3	3	3	1	2	3	2
2	1	46	3	2	2	1	1	9	1	5	1	1	#NULL!	1	3	1	3	65	163	24.46	2	2	2	27.7	22.2	647	258	5	5	13.04	248.47	5	3	2	4	3	4	2	1	4	2
2	1	46	3	1	2	1	2	5	2	#NULL!	2	2	#NULL!	1	2	3	3	64	170	22.15	4	5	4	27	25	1253	223	4	6	2	34.689	5	5	2	4	4	3	2	2	4	2
2	1	49	3	1	2	1	2	7	1	5	1	1	#NULL!	1	2	3	3	64.6	163	24.31	3	5	3	30	27	1330	370	5	9	4.28	46.529	5	5	2	4	4	4	2	2	4	2
2	1	42	4	1	2	1	1	4	2	#NULL!	2	2	#NULL!	2	2	3	3	79	167	28.33	4	4	5	24.8	26	338	26	2	1	#NULL!	#NULL!	4	2	1	4	4	2	2	2	3	2
2	1	40	2	1	2	1	3	9	1	4	1	2	#NULL!	1	1	3	3	60	164	22.31	2	5	5	27.1	23	468	354	1	1	7.82	61.196	6	3	2	4	3	1	2	2	4	2
2	1	44	3	1	1	1	2	8	1	5	2	2	#NULL!	2	1	3	3	90.4	160	35.31	2	4	4	29	20	837	484	5	4	#NULL!	#NULL!	5	4	3	4	3	4	2	2	4	2
2	1	40	3	1	2	1	3	9	1	4	2	2	#NULL!	1	2	3	3	76	169	26.61	4	4	4	23.7	19	583	482	10	8	11.16	241.453	3	3	3	3	3	5	1	2	4	2
2	1	40	2	1	1	1	2	8	2	#NULL!	2	2	#NULL!	1	2	3	3	65	168	23.03	1	3	3	21	16	355	436	6	5	#NULL!	#NULL!	6	2	2	3	2	5	2	1	4	2
2	1	47	4	1	1	1	3	10	1	5	1	2	#NULL!	1	2	3	3	94	170	32.53	2	2	2	28.7	22	529	336	6	3	#NULL!	#NULL!	6	3	2	4	3	5	2	1	3	2
2	1	49	3	1	1	1	2	8	1	4	1	2	#NULL!	2	2	3	3	52	169	18.21	2	1	5	25.9	24.7	713	351	1	1	7.73	173.247	4	3	2	4	4	1	2	1	4	2
2	1	45	4	1	2	1	2	7	1	5	1	1	#NULL!	2	2	3	3	72	166	26.13	1	3	2	23.7	23.2	612	360	1	3	7.72	25.512	6	3	2	3	3	1	2	1	3	2
2	1	44	5	2	3	1	2	5	1	5	1	1	#NULL!	1	2	1	3	90	176	29.05	3	1	4	30	29	1369	1203	6	9	6.05	89.964	3	5	5	4	4	5	1	1	2	2
2	1	40	3	1	1	1	2	5	1	5	2	2	#NULL!	1	2	3	3	61	161	23.53	4	4	3	26.2	15	121	46	4	7	#NULL!	#NULL!	3	2	1	4	2	3	1	2	4	2
2	1	40	3	1	1	1	2	7	1	4	2	2	#NULL!	1	2	3	3	67	165	24.61	2	3	2	30.9	24.4	30	1	4	6	#NULL!	#NULL!	5	1	1	4	4	3	2	1	4	2
2	1	48	3	2	2	1	3	5	1	5	2	2	#NULL!	1	1	1	3	96	170	33.22	2	3	2	27.7	21.5	120	95	6	9	#NULL!	#NULL!	6	2	1	4	3	5	2	1	4	2
2	1	42	3	1	1	1	2	5	1	5	2	2	#NULL!	1	2	3	3	65	164	24.17	4	3	2	30.6	21.6	2	1	3	3	#NULL!	#NULL!	6	1	1	4	3	2	2	1	4	2
2	1	45	2	1	1	1	2	7	1	4	1	2	#NULL!	1	1	3	3	77	173	25.73	3	4	3	28	22	2356	536	2	8	#NULL!	#NULL!	6	5	3	4	3	2	2	2	4	2
2	1	42	2	1	1	1	2	10	1	5	2	2	#NULL!	2	2	3	3	69	163	25.97	4	5	3	26	22	455	35	6	7	#NULL!	#NULL!	2	3	1	4	3	5	1	2	4	2
2	1	45	2	1	1	1	3	9	1	5	2	2	#NULL!	1	2	3	3	52	161	20.06	1	3	2	28.7	26.8	473	408	4	2	#NULL!	#NULL!	2	3	2	4	4	3	1	1	4	2
2	1	46	3	1	1	1	2	8	1	5	1	2	#NULL!	1	2	3	3	65	169	22.76	4	5	3	24.5	20.2	178	442	4	2	#NULL!	#NULL!	4	2	2	4	3	3	2	2	4	2
2	1	49	3	1	1	1	2	9	1	4	1	2	#NULL!	1	2	3	3	63	170	21.8	1	3	4	29	22	539	332	5	5	#NULL!	#NULL!	2	3	2	4	3	4	1	1	4	2
2	1	46	3	4	2	1	1	9	1	5	2	2	#NULL!	1	1	3	3	62	159	24.52	4	1	5	31	27	5339	4893	6	7	#NULL!	#NULL!	2	5	5	4	4	5	1	1	4	2
2	1	40	2	1	1	1	3	10	1	4	1	1	#NULL!	2	2	3	3	96	163	36.13	4	5	3	24.4	23.9	505	572	5	4	#NULL!	#NULL!	4	3	3	4	3	4	2	2	4	2
2	1	43	3	1	1	1	2	8	1	5	2	2	#NULL!	1	1	3	3	60	165	22.04	2	4	3	26	23	234	25	6	9	#NULL!	#NULL!	6	2	1	4	3	5	2	2	4	2
2	1	40	3	1	2	1	2	8	1	5	2	2	#NULL!	1	3	1	3	60	166	21.77	2	3	3	29.9	27.2	767	547	3	11	#NULL!	#NULL!	2	4	3	4	4	2	1	1	4	2
2	1	40	2	1	1	1	2	9	2	#NULL!	2	2	#NULL!	1	3	1	3	76.2	170	26.37	1	3	2	22.4	25.6	46	30	3	5	#NULL!	#NULL!	4	1	1	3	4	2	2	1	4	2
2	1	41	2	1	1	1	2	8	1	4	1	2	#NULL!	2	2	3	3	61.6	162	23.47	3	4	5	30	29.1	454	210	2	1	#NULL!	#NULL!	4	3	2	4	4	2	2	2	4	2
2	1	41	3	1	2	1	2	5	1	4	2	2	#NULL!	2	1	3	3	62.5	162	23.81	4	1	3	28	25	877	3	6	9	#NULL!	#NULL!	2	4	1	4	4	5	1	1	4	2
2	1	42	3	1	1	1	2	8	1	4	2	2	#NULL!	1	2	3	3	63.9	165	23.47	4	9	4	27.8	23.2	8	90	6	4	#NULL!	#NULL!	5	1	1	4	3	5	2	3	4	2
2	1	46	2	1	1	1	2	5	2	#NULL!	2	2	#NULL!	1	1	3	3	100	171	34.2	4	5	4	28.9	22.9	333	120	3	4	#NULL!	#NULL!	1	2	2	4	3	2	1	2	4	2
2	1	41	2	1	1	1	3	10	1	2	1	1	#NULL!	1	5	3	3	82	185	23.96	3	5	4	27	11	262	10	2	1	#NULL!	#NULL!	5	2	1	4	2	2	2	2	4	2
2	1	46	3	1	1	1	3	8	1	4	1	1	#NULL!	2	1	3	3	57	161	21.99	4	7	4	29	22	271	131	6	4	#NULL!	#NULL!	2	2	2	4	3	5	1	3	4	2
2	1	41	3	1	1	1	2	10	1	2	1	1	#NULL!	2	1	3	3	89	174	29.4	3	2	4	28.7	25.4	4	54	3	7	8.5	132.967	1	1	1	4	4	2	1	1	4	2
2	1	42	3	1	1	1	2	6	1	5	2	2	#NULL!	1	2	3	3	80	174	26.42	1	4	4	29	23	2653	223	5	6	#NULL!	#NULL!	3	5	2	4	3	4	1	2	4	2
2	1	42	4	1	1	1	2	5	2	#NULL!	1	2	#NULL!	1	2	3	3	65	157	26.37	4	1	4	28	23	542	302	10	1	8.64	178.528	2	3	2	4	3	5	1	1	3	2
2	1	49	3	1	2	1	3	8	1	4	1	2	#NULL!	2	2	3	3	76	184	22.45	4	5	3	28	25	1020	844	8	10	1.18	15.714	1	4	4	4	4	5	1	2	4	2
2	1	45	3	1	2	1	2	8	1	4	2	2	#NULL!	1	1	3	3	69	171	23.6	1	3	3	26	25	1074	1187	10	5	#NULL!	#NULL!	4	5	5	4	4	5	2	1	4	2
2	1	49	3	1	2	1	2	1	1	4	1	1	#NULL!	1	1	3	3	66	175	21.55	4	2	5	27.3	27.3	189	298	5	7	#NULL!	#NULL!	2	2	2	4	4	4	1	1	4	2
2	1	41	3	1	1	1	2	4	1	5	2	2	#NULL!	1	2	3	3	75	165	27.55	3	6	5	25.9	26.2	32	23	4	3	#NULL!	#NULL!	6	1	1	4	4	3	2	2	4	2
2	1	44	3	2	2	1	3	6	2	#NULL!	1	1	#NULL!	1	2	3	3	74.4	173	24.86	4	5	5	22.8	16.9	9	10	5	3	#NULL!	#NULL!	5	1	1	3	3	4	2	2	4	2
2	1	42	3	5	2	1	3	7	2	#NULL!	2	1	#NULL!	1	2	3	3	80.6	166	29.25	4	1	3	25.9	26	33	92	3	7	#NULL!	#NULL!	5	1	1	4	4	2	2	1	4	2
2	1	45	3	1	2	1	1	5	1	4	1	1	#NULL!	1	2	1	3	65	166	23.59	4	6	4	30	28	342.5	333	2	3	#NULL!	#NULL!	7	2	2	4	4	2	3	2	4	2
2	1	44	3	1	2	1	3	8	1	4	1	1	#NULL!	2	2	3	3	70	168	24.8	4	6	6	30	26	183.9	157.9	1	3	#NULL!	#NULL!	5	2	2	4	4	1	2	2	4	2
2	1	49	4	3	2	1	3	10	2	#NULL!	1	1	#NULL!	1	2	3	3	72.3	167	25.92	4	6	5	28.2	26.5	381	165	4	6	#NULL!	#NULL!	4	2	2	4	4	3	2	2	3	2
2	1	49	3	1	2	1	2	2	2	#NULL!	2	1	#NULL!	1	1	3	3	61.9	172	20.92	4	4	6	26.9	21.7	442	385	8	6	#NULL!	#NULL!	5	2	2	4	3	5	2	2	4	2
2	1	52	1	1	1	1	1	8	1	5	2	1	3	2	3	3	3	83	168	29.41	3	6	6	27	22	427	390	2	9	#NULL!	#NULL!	6	2	2	4	3	2	2	2	4	2
2	1	54	5	1	2	1	2	7	1	5	2	2	#NULL!	2	2	1	3	74	171	25.31	2	4	5	28.5	24.9	148	90	7	4	#NULL!	#NULL!	3	2	1	4	4	5	1	2	2	2
2	1	51	5	1	2	1	3	4	1	5	2	2	#NULL!	1	5	3	3	79.4	164	29.52	2	9	3	26	21.2	110	86	2	1	#NULL!	#NULL!	6	2	1	4	3	2	2	3	2	2
2	1	50	3	2	2	1	2	2	1	5	2	2	#NULL!	1	5	1	3	78	170	26.99	3	9	3	30	23	7	1	2	3	#NULL!	#NULL!	4	1	1	4	3	2	2	3	4	2
2	1	53	2	1	1	1	1	9	1	5	2	2	#NULL!	2	2	3	3	78	156	32.05	2	6	2	29.9	28	99	36	6	4	#NULL!	#NULL!	2	1	1	4	4	5	1	2	4	2
2	1	57	3	2	1	1	1	7	1	4	1	2	#NULL!	2	1	3	3	56	163	21.08	2	4	6	30	25	8	3	3	1	#NULL!	#NULL!	4	1	1	4	4	2	2	2	4	2
2	1	51	3	1	1	1	2	9	1	5	2	2	#NULL!	2	2	3	3	50	162	19.05	1	5	2	24.5	26.8	196	82	6	7	#NULL!	#NULL!	7	2	1	4	4	5	3	2	4	2
2	1	56	1	1	1	1	3	10	2	#NULL!	2	2	#NULL!	1	1	3	3	78.4	163	29.51	4	4	5	26	25	237	141	3	6	#NULL!	#NULL!	7	2	2	4	4	2	3	2	4	2
2	1	58	3	1	1	1	2	5	1	5	2	2	#NULL!	2	2	3	3	69	165	25.34	4	4	5	31	28	112	28	3	6	#NULL!	#NULL!	6	2	1	4	4	2	2	2	4	2
2	1	58	4	1	1	1	2	8	1	5	2	2	#NULL!	2	2	3	3	66	165	24.24	1	1	4	20.2	23.5	115	84	4	4	#NULL!	#NULL!	5	2	1	3	3	3	2	1	3	2
2	1	56	3	2	1	1	2	8	2	#NULL!	1	2	#NULL!	1	5	3	3	63	160	24.61	4	9	4	26.9	23.3	13	28	3	3	#NULL!	#NULL!	6	1	1	4	3	2	2	3	4	2
2	1	57	2	1	1	1	2	5	2	#NULL!	2	2	#NULL!	1	5	3	3	95	168	33.66	4	3	2	27.4	22.4	188	1	3	2	#NULL!	#NULL!	9	2	1	4	3	2	3	1	4	2
2	1	50	5	2	2	1	3	2	1	4	1	1	#NULL!	1	5	3	3	65	164	24.17	1	9	3	27	25	960	949	3	8	#NULL!	#NULL!	6	4	4	4	4	2	2	3	2	2
2	1	51	2	1	2	1	2	5	1	5	2	2	#NULL!	1	5	3	3	65	160	25.39	4	5	3	30	26	11	69	5	4	#NULL!	#NULL!	6	1	1	4	4	4	2	2	4	2
2	1	52	2	2	2	1	1	9	2	#NULL!	2	2	#NULL!	1	1	3	3	66	165	24.24	4	7	3	28	21	863	57	1	1	#NULL!	#NULL!	6	4	1	4	3	1	2	3	4	2
2	1	50	3	1	2	1	2	5	1	5	1	2	#NULL!	1	5	1	3	82	165	30.12	2	6	4	27	23	383	293	4	9	#NULL!	#NULL!	8	2	2	4	3	3	3	2	4	2
2	1	53	3	2	3	1	2	7	1	5	2	2	#NULL!	1	1	3	3	95	164	35.32	4	7	4	25.1	25.9	54	53	2	4	#NULL!	#NULL!	5	1	1	4	4	2	2	3	4	2
2	1	53	2	2	2	1	1	5	1	5	1	2	#NULL!	1	5	3	3	85	165	31.22	4	9	5	29	27	504	501	2	6	#NULL!	#NULL!	6	3	3	4	4	2	2	3	4	2
2	1	59	2	1	1	1	2	4	2	#NULL!	2	2	#NULL!	2	2	3	3	65.9	167	23.63	2	3	2	29	26	504	243	2	8	#NULL!	#NULL!	6	3	2	4	4	2	2	1	4	2
2	1	53	3	1	2	1	2	9	1	2	1	2	#NULL!	1	1	3	3	77	168	27.28	3	7	3	25	22	364	595	2	1	#NULL!	#NULL!	6	2	3	4	3	2	2	3	4	2
2	1	52	5	1	2	1	2	2	1	5	1	2	#NULL!	2	1	3	3	60.6	167	21.73	4	5	2	29	24	462	237	2	4	#NULL!	#NULL!	5	3	2	4	3	2	2	2	2	2
2	1	55	3	1	2	1	2	1	1	5	2	2	1	1	5	3	3	68	161	26.23	3	4	3	26	26	843	534	5	1	#NULL!	#NULL!	6	4	3	4	4	4	2	2	4	2
2	1	50	3	1	1	1	2	10	1	5	2	2	#NULL!	2	1	3	3	69	169	24.16	4	3	2	28	23	566	105.3	3	1	#NULL!	#NULL!	7	3	2	4	3	2	3	1	4	2
2	1	59	2	1	2	1	2	10	2	#NULL!	2	2	#NULL!	1	5	3	3	75	158	30.04	3	7	6	27	27	265	219	3	0	3.41	48.22	7	2	2	4	4	2	3	3	4	2
2	1	50	2	1	2	1	2	2	2	#NULL!	1	1	#NULL!	2	5	3	3	62	163	23.34	4	1	5	28	24	378	309	1	1	#NULL!	#NULL!	4	2	2	4	3	1	2	1	4	2
2	1	58	2	1	1	1	2	6	1	5	1	1	#NULL!	2	5	3	3	63	160	24.61	3	3	3	26	25	485	238	5	2	#NULL!	#NULL!	7	3	2	4	4	4	3	1	4	2
2	1	50	2	1	1	1	3	10	1	5	1	1	#NULL!	1	5	3	3	68	162	25.91	4	1	6	27	25	357	253	5	3	#NULL!	#NULL!	2	2	2	4	4	4	1	1	4	2
2	1	50	2	1	1	1	2	8	2	#NULL!	2	2	#NULL!	1	5	3	3	60	156	24.65	2	5	4	30	26	456	348	6	0	23.7	278.836	1	3	2	4	4	5	1	2	4	2
2	1	53	3	1	1	1	2	10	1	5	1	2	#NULL!	1	1	3	3	56	160	21.88	3	9	3	29	25	871	479	5	2	2.45	44.177	8	4	3	4	4	4	3	3	4	2
2	1	53	3	3	1	1	2	8	1	5	#NULL!	2	#NULL!	1	1	3	3	83	168	29.41	4	4	5	27	25	833	827	4	4	1.95	31.834	3	4	4	4	4	3	1	2	4	2
2	1	54	3	2	1	1	2	8	1	5	2	1	#NULL!	1	5	3	3	65	160	25.39	2	1	5	26	15	1106	681	4	3	5.65	56.424	1	5	3	4	2	3	1	1	4	2
2	1	50	3	1	2	1	1	8	1	5	2	2	#NULL!	2	5	3	3	64	153	27.34	4	3	4	27	27	776	677	2	7	2.23	44.815	3	4	3	4	4	2	1	1	4	2
2	1	56	4	1	1	1	2	5	2	#NULL!	2	2	#NULL!	1	5	3	3	57	174	18.83	2	9	5	27	28	924	574	6	1	4.73	32.575	2	4	3	4	4	5	1	3	3	2
2	1	57	3	1	1	1	3	1	1	5	2	2	#NULL!	1	5	3	3	60	178	18.94	2	6	5	27.4	26	698	492	4	2	#NULL!	#NULL!	3	3	3	4	4	3	1	2	4	2
2	1	52	3	1	1	1	1	8	1	5	2	2	#NULL!	1	1	3	3	59.5	162	22.67	4	3	4	27.2	22.5	510	761	4	2	#NULL!	#NULL!	4	3	4	4	3	3	2	1	4	2
2	1	56	1	1	1	1	3	9	2	#NULL!	1	1	#NULL!	2	5	3	3	57	170	19.72	2	9	6	28.5	25.1	585	570	4	1	11.17	166.304	8	3	3	4	4	3	3	3	4	2
2	1	50	2	1	1	1	2	5	2	#NULL!	2	2	#NULL!	1	5	3	3	80	171	27.36	2	3	4	28	24.5	787	588	3	5	3.35	42.896	3	4	3	4	4	2	1	1	4	2
2	1	59	3	1	2	1	2	3	1	5	2	2	#NULL!	2	5	3	3	76	174	25.1	2	2	5	28.5	26	1072	783	7	1	62.98	847.302	2	5	4	4	4	5	1	1	4	2
2	1	51	3	1	2	1	2	5	2	#NULL!	1	1	#NULL!	1	5	3	3	58	160	22.66	4	6	5	28	26	411	307	3	4	2.46	31.598	6	2	2	4	4	2	2	2	4	2
2	1	50	2	1	2	1	3	10	2	#NULL!	1	1	#NULL!	1	1	3	3	82	167	29.4	3	4	5	28	26	340	58	2	7	1.29	16.281	3	2	1	4	4	2	1	2	4	2
2	1	54	1	1	2	1	2	3	1	4	1	2	#NULL!	1	1	3	3	58	162	22.1	2	2	3	26	25	889	147	4	3	2.33	42.794	6	4	2	4	4	3	2	1	4	2
2	1	62	2	1	1	1	2	10	1	5	1	1	#NULL!	1	1	3	3	60	170	20.76	1	3	2	30	30	242	115	2	5	10.94	101.13	5	2	2	4	4	2	2	1	4	2
2	1	68	5	3	2	1	1	6	1	4	1	2	#NULL!	1	1	3	3	74	174	24.44	2	9	#NULL!	30	26	183	66	5	9	#NULL!	#NULL!	5	2	1	4	4	4	2	3	2	2
2	1	61	4	1	2	1	1	1	1	4	1	1	#NULL!	1	2	3	3	75	175	24.49	3	9	2	22.4	23	554	104	3	3	#NULL!	#NULL!	6	3	2	3	3	2	2	3	3	2
2	1	63	3	1	2	1	3	5	1	4	1	2	#NULL!	1	1	3	3	95.9	178	30.27	1	7	#NULL!	23.6	25.9	217	343	3	3	#NULL!	#NULL!	4	2	2	3	4	2	2	3	4	2
2	1	65	3	3	2	1	2	8	1	4	1	1	#NULL!	1	1	3	3	59	167	21.16	4	4	6	28.7	22.3	109	589	4	1	3.62	24.156	3	2	3	4	3	3	1	2	4	2
2	1	60	2	2	1	1	2	10	1	5	1	2	#NULL!	2	1	3	3	91.3	171	31.22	3	7	5	28	27	2465	941	3	6	8.14	62.108	4	5	4	4	4	2	2	3	4	2
2	1	64	2	3	2	1	1	10	2	#NULL!	1	2	#NULL!	2	1	3	3	83.1	174	27.45	2	6	5	28	24	102	27	6	6	#NULL!	#NULL!	6	2	1	4	3	5	2	2	4	2
2	1	68	3	1	2	1	2	2	2	#NULL!	2	2	#NULL!	1	1	1	3	57	160	22.27	1	6	4	23.2	23.6	18	2	2	2	9.43	10.958	4	1	1	3	3	2	2	2	4	2
2	1	61	3	1	2	1	3	1	1	5	2	2	#NULL!	2	3	3	3	73	166	26.49	2	4	5	24	22	1198	102	6	5	27.34	287.509	5	5	2	3	3	5	2	2	4	2
2	1	69	3	1	2	1	1	8	2	#NULL!	1	2	#NULL!	1	1	3	3	63.8	160	24.92	2	4	5	18.7	16.6	736	212	8	1	#NULL!	#NULL!	7	3	2	3	3	5	3	2	4	2
2	1	62	3	1	1	1	1	6	2	#NULL!	1	1	#NULL!	1	1	3	3	57.7	160	22.54	2	4	5	26.5	14.3	100	73	6	3	#NULL!	#NULL!	8	1	1	4	2	5	3	2	4	2
2	1	62	4	1	1	1	2	8	2	#NULL!	2	2	#NULL!	1	1	3	3	67.6	182	20.41	4	3	2	31	11	102	65	6	6	8.24	96.117	4	2	1	4	2	5	2	1	3	2
2	1	60	3	1	1	1	2	5	1	5	2	2	#NULL!	1	1	3	3	78	178	24.62	3	7	5	27.9	21.8	50	34	4	4	#NULL!	#NULL!	7	1	1	4	3	3	3	3	4	2
2	1	68	3	2	1	1	2	5	2	#NULL!	1	2	#NULL!	1	1	3	3	59.7	153	25.5	2	4	6	28	26	3717	1617	6	8	#NULL!	#NULL!	8	5	5	4	4	5	3	2	4	2
2	1	68	3	1	1	1	2	7	1	5	1	2	#NULL!	2	1	3	3	60	150	26.67	2	1	6	30	15	250	67	6	7	#NULL!	#NULL!	1	2	1	4	2	5	1	1	4	2
2	1	69	3	2	2	1	2	10	2	#NULL!	2	2	#NULL!	2	2	3	3	92	165	33.79	4	1	6	24.7	27	90	51	4	5	#NULL!	#NULL!	2	1	1	4	4	3	1	1	4	2
2	1	61	1	1	2	1	2	5	1	5	1	1	#NULL!	1	1	3	3	75	168	26.57	4	3	5	17.4	24.8	990	220	5	9	#NULL!	#NULL!	7	4	2	3	4	4	3	1	4	2
2	1	60	1	1	1	1	1	8	2	#NULL!	1	1	#NULL!	2	1	3	3	57	170	19.72	2	1	5	27	22	213	83	2	8	#NULL!	#NULL!	3	2	1	4	3	2	1	1	4	2
2	1	63	3	1	1	1	1	5	2	#NULL!	1	1	#NULL!	1	1	1	1	80	163	30.11	2	5	6	30.1	26.3	218	120	2	4	#NULL!	#NULL!	3	2	2	4	4	2	1	2	4	2
2	1	68	4	1	1	1	2	6	1	4	1	2	#NULL!	1	1	3	3	79	165	29.02	2	3	4	29	15	479	387	6	8	#NULL!	#NULL!	4	3	2	4	2	5	2	1	3	2
2	1	61	1	5	2	1	1	4	2	#NULL!	2	1	#NULL!	1	1	3	3	60	165	22.04	2	4	5	29.2	26.1	141	100	3	3	#NULL!	#NULL!	2	2	1	4	4	2	1	2	4	2
2	1	68	3	2	2	1	3	2	1	5	2	2	#NULL!	1	1	3	3	69.7	159	27.57	3	7	6	29	21	596	291	6	9	#NULL!	#NULL!	7	3	2	4	3	5	3	3	4	2
2	2	25	1	1	1	1	3	8	1	4	2	1	1	1	2	3	3	50.6	144.7	24.17	2	9	2	25.7	20.5	711	157	6	4	#NULL!	#NULL!	3	3	2	4	3	5	1	3	4	2
2	2	26	5	1	2	1	3	2	1	5	2	2	1	1	3	3	3	45	158	18.03	4	9	2	30	21	1539	506	6	8	#NULL!	#NULL!	2	5	3	4	3	5	1	3	2	2
2	2	26	5	1	2	1	2	4	1	5	2	2	2	1	3	1	3	55.3	163.6	20.66	4	6	2	30	25	4122	30	6	5	#NULL!	#NULL!	2	5	1	4	4	5	1	2	2	2
2	2	25	4	1	2	1	3	4	1	5	2	1	1	1	3	1	3	54.5	160	21.29	4	3	2	27.5	21.8	567	463	8	3	#NULL!	#NULL!	2	3	3	4	3	5	1	1	3	2
2	2	21	3	1	2	1	2	1	2	#NULL!	2	1	2	1	2	3	3	61.2	160	23.91	4	1	2	27.2	22.3	300	298	4	4	#NULL!	#NULL!	3	2	2	4	3	3	1	1	4	2
2	2	26	3	1	2	1	3	2	1	5	2	2	1	1	2	3	3	60.2	159	23.81	2	3	2	22.4	25	526	429	5	0	#NULL!	#NULL!	1	3	2	3	4	4	1	1	4	2
2	2	22	5	1	2	1	1	2	1	5	2	2	1	1	2	1	3	53.8	158	21.55	2	3	2	24	21.6	14	7	4	12	#NULL!	#NULL!	3	1	1	3	3	3	1	1	2	2
2	2	20	3	1	1	1	3	4	2	#NULL!	2	1	1	1	2	1	3	57	147	26.38	4	6	2	30	25	444	283	4	8	#NULL!	#NULL!	3	2	2	4	4	3	1	2	4	2
2	2	24	5	1	1	1	3	3	2	#NULL!	2	2	2	1	3	1	1	49	161	18.9	4	2	2	27.2	23.3	576	190	8	2	#NULL!	#NULL!	2	3	2	4	3	5	1	1	2	2
2	2	26	5	1	1	1	3	3	2	#NULL!	2	1	1	1	3	3	1	52	151	22.81	2	6	3	31	27	1069	392	4	4	#NULL!	#NULL!	4	5	2	4	4	3	2	2	2	2
2	2	20	3	1	1	1	2	2	2	#NULL!	2	2	1	1	2	3	1	53	165	19.47	4	1	2	25.3	24.3	179	24	5	5	#NULL!	#NULL!	3	2	1	4	4	4	1	1	4	2
2	2	21	5	1	2	1	3	1	1	5	2	1	1	1	2	3	1	56	154	23.61	2	2	2	28.7	22.3	31	12	5	8	#NULL!	#NULL!	8	1	1	4	3	4	3	1	2	2
2	2	27	5	1	2	1	3	2	1	5	2	1	1	1	3	1	1	60	157	24.34	4	5	4	29	25	2003	816	6	5	#NULL!	#NULL!	6	5	4	4	4	5	2	2	2	2
2	2	25	1	1	1	1	2	2	2	#NULL!	2	2	1	1	5	3	3	53	155	22.06	4	5	4	7.4	22.5	79	29	5	4	#NULL!	#NULL!	1	1	1	1	3	4	1	2	4	2
2	2	27	5	1	1	1	2	2	2	#NULL!	2	2	1	1	5	1	1	56.6	160	22.11	2	5	2	29	21	1376	322	5	5	#NULL!	#NULL!	6	5	2	4	3	4	2	2	2	2
2	2	27	2	1	2	1	3	6	1	5	2	2	1	1	2	1	3	51	160	19.92	2	5	3	27.8	24	1285	569	4	5	#NULL!	#NULL!	1	5	3	4	3	3	1	2	4	2
2	2	26	5	1	2	1	2	3	2	#NULL!	2	2	1	1	3	1	3	48	151	21.05	1	4	4	24.5	26	658	359	4	7	#NULL!	#NULL!	3	3	2	4	4	3	1	2	2	2
2	2	29	2	1	1	1	2	10	1	5	2	1	1	1	2	3	3	60.9	147	28.18	2	4	5	25	24	575	575	4	9	#NULL!	#NULL!	9	3	3	4	3	3	3	2	4	2
2	2	28	5	1	2	1	1	4	1	5	2	2	2	1	3	1	1	58	159	22.94	2	1	2	25.7	26.4	518	98	4	7	#NULL!	#NULL!	8	3	1	4	4	3	3	1	2	2
2	2	29	5	1	2	1	3	1	1	5	2	2	1	1	2	3	1	65.7	163	24.73	2	4	3	25	23	672	559	3	5	13.49	172.552	4	3	3	4	3	2	2	2	2	2
2	2	28	5	1	1	1	3	5	1	5	2	2	1	1	5	1	1	59.8	154	25.22	2	5	2	24	24	830	401	9	1	6.27	35.578	4	4	2	3	3	5	2	2	2	2
2	2	29	3	1	1	1	1	8	2	#NULL!	2	2	2	1	3	1	3	69.8	168	24.73	2	1	2	27	24	916	799	6	6	2.11	13.644	7	4	4	4	3	5	3	1	4	2
2	2	27	5	1	1	1	3	1	1	5	2	2	1	1	5	1	1	64	160	25	3	6	4	26	24	1007	892	10	4	2.62	47.421	6	4	4	4	3	5	2	2	2	2
2	2	28	5	1	2	1	3	1	2	#NULL!	2	2	1	1	2	1	1	59	154	24.88	2	7	2	26	25	1122	855	9	9	4.33	48.423	3	5	4	4	4	5	1	3	2	2
2	2	27	5	1	2	1	2	1	1	4	2	1	1	1	5	3	1	57	168	20.2	4	6	2	26.6	23.6	812	700	7	0	10.55	158.562	4	4	3	4	3	5	2	2	2	2
2	2	28	3	1	1	1	2	5	2	#NULL!	2	2	1	1	2	1	3	46.5	148	21.23	2	9	3	27.2	24.8	178	10	4	3	2.32	38.812	6	2	1	4	4	3	2	3	4	2
2	2	29	5	1	1	1	3	3	1	4	2	2	2	1	3	3	3	64	169	22.41	1	2	2	26	24	144	9	4	9	#NULL!	#NULL!	6	2	1	4	3	3	2	1	2	2
2	2	28	5	1	2	1	2	1	2	#NULL!	2	2	2	1	5	3	3	57	161	21.99	2	4	2	27.2	24.8	857	650	6	8	#NULL!	#NULL!	3	4	3	4	4	5	1	2	2	2
2	2	27	3	1	1	1	1	5	2	#NULL!	2	2	1	1	3	1	3	63	157	25.56	4	6	4	25.6	22.3	861	263.6	10	7	#NULL!	#NULL!	4	4	2	4	3	5	2	2	4	2
2	2	21	5	1	2	1	3	4	2	#NULL!	2	1	1	1	3	3	1	55	156	22.6	4	3	2	30	22	1872	1	4	6	#NULL!	#NULL!	3	5	1	4	3	3	1	1	2	2
2	2	24	3	1	1	1	2	5	2	#NULL!	2	1	1	1	3	1	3	52	151	22.81	2	3	3	27	23.1	453	268	4	3	#NULL!	#NULL!	6	3	2	4	3	3	2	1	4	2
2	2	28	5	1	1	1	3	9	2	#NULL!	2	2	1	1	3	1	1	65	157	26.37	1	4	2	27	21	221	133	5	2	#NULL!	#NULL!	3	2	2	4	3	4	1	2	2	2
2	2	20	3	1	2	1	3	9	2	#NULL!	2	2	1	1	3	3	3	68	161	26.23	2	3	2	27.7	25.9	595	265	3	3	#NULL!	#NULL!	6	3	2	4	4	2	2	1	4	2
2	2	24	5	1	2	1	2	1	2	#NULL!	2	1	1	1	2	1	3	74	160	28.91	3	3	3	27.4	23.6	168	120	4	4	#NULL!	#NULL!	3	2	2	4	3	3	1	1	2	2
2	2	20	3	1	1	1	3	5	1	5	2	2	1	1	5	1	3	52	160	20.31	4	6	2	28	27	783	6	3	2	#NULL!	#NULL!	3	4	1	4	4	2	1	2	4	2
2	2	29	5	1	2	1	3	3	1	4	2	2	1	1	3	1	1	78.6	159	31.09	4	4	3	26	22	141	89	4	5	#NULL!	#NULL!	3	2	1	4	3	3	1	2	2	2
2	2	25	5	1	1	1	3	6	2	#NULL!	2	2	1	1	3	3	3	51	150	22.67	2	3	2	29	26	600	56	5	9	#NULL!	#NULL!	3	3	1	4	4	4	1	1	2	2
2	2	22	3	1	2	1	3	2	2	#NULL!	2	2	1	1	3	3	3	56	155	23.31	4	7	2	28.9	26.6	298	210	3	3	#NULL!	#NULL!	3	2	2	4	4	2	1	3	4	2
2	2	24	5	1	1	1	3	10	2	#NULL!	2	1	1	1	2	1	3	61	160	23.83	2	9	4	29.4	28.5	52	35	3	5	#NULL!	#NULL!	4	1	1	4	4	2	2	3	2	2
2	2	39	5	1	2	1	3	5	1	5	2	2	1	1	3	1	3	76.5	159	30.26	4	3	3	29	26	362	217	5	3	#NULL!	#NULL!	6	2	2	4	4	4	2	1	2	2
2	2	34	5	1	2	1	3	1	1	4	2	2	1	1	3	1	1	65	168	23.03	4	5	3	27	23	1446	259	2	1	#NULL!	#NULL!	4	5	2	4	3	2	2	2	2	2
2	2	30	2	1	1	1	2	5	2	#NULL!	2	1	1	1	1	3	3	65	153	27.77	2	3	3	27	25	368	204	2	5	#NULL!	#NULL!	4	2	2	4	4	2	2	1	4	2
2	2	30	3	1	1	1	2	2	2	#NULL!	2	2	1	1	5	1	3	76.6	172	25.89	4	4	2	27.4	25.4	196	913	2	3	#NULL!	#NULL!	3	2	4	4	4	2	1	2	4	2
2	2	27	3	1	2	1	3	2	2	#NULL!	2	2	1	1	5	1	1	79	170	27.34	4	4	2	29	24	393	190	6	9	#NULL!	#NULL!	3	2	2	4	3	5	1	2	4	2
2	2	33	3	1	1	1	2	8	2	#NULL!	2	2	1	1	5	3	3	54	161	20.83	4	1	2	30	21	194	117	4	3	#NULL!	#NULL!	1	2	2	4	3	3	1	1	4	2
2	2	34	3	1	2	1	3	3	1	5	1	1	1	1	3	1	1	52.6	156	21.61	1	6	5	28	17	363	214	6	4	3.27	39.768	4	2	2	4	3	5	2	2	4	2
2	2	38	3	1	1	1	1	8	2	#NULL!	2	1	1	1	5	1	3	66	156	27.12	4	5	5	27	20	572	579	6	6	#NULL!	#NULL!	6	3	3	4	3	5	2	2	4	2
2	2	31	1	1	1	1	3	8	2	#NULL!	2	2	1	1	2	1	3	58	156	23.83	2	4	3	28	24	212	202	6	1	#NULL!	#NULL!	6	2	2	4	3	5	2	2	4	2
2	2	38	3	1	1	1	2	2	2	#NULL!	2	1	1	1	5	3	3	54	137	28.77	2	3	5	26	25	82	180	4	0	#NULL!	#NULL!	7	1	2	4	4	3	3	1	4	2
2	2	30	5	1	1	1	2	8	1	5	2	2	1	1	5	3	1	64.3	157	26.09	2	4	5	25.4	23.2	3	4	3	0	#NULL!	#NULL!	6	1	1	4	3	2	2	2	2	2
2	2	39	2	1	1	1	2	8	2	#NULL!	2	2	1	2	3	3	3	80	168	28.34	2	4	3	28	23	283	310	6	3	#NULL!	#NULL!	7	2	2	4	3	5	3	2	4	2
2	2	38	3	1	1	1	3	5	1	5	2	2	1	1	5	1	3	81.3	158	32.57	2	4	5	28	23	369	512	5	3	#NULL!	#NULL!	6	2	3	4	3	4	2	2	4	2
2	2	31	1	1	1	1	2	8	2	#NULL!	2	2	1	2	1	1	3	73	163	27.48	2	9	2	28	23	555	491	4	0	6.45	81.084	2	3	3	4	3	3	1	3	4	2
2	2	38	3	1	1	1	2	10	2	#NULL!	2	2	1	1	2	1	3	50	156	20.55	3	9	5	29	21	358	234	4	0	#NULL!	#NULL!	2	2	2	4	3	3	1	3	4	2
2	2	30	3	1	1	1	2	7	2	#NULL!	2	1	1	1	3	1	3	73	160	28.52	2	5	3	24	26	458	466	1	0	#NULL!	#NULL!	2	3	3	3	4	1	1	2	4	2
2	2	34	3	1	1	1	2	8	2	#NULL!	2	1	1	1	3	1	3	62	164	23.05	2	9	3	29	25	257	228	5	2	6.36	118.451	2	2	2	4	4	4	1	3	4	2
2	2	30	2	4	1	1	2	10	2	#NULL!	2	2	1	2	1	3	1	48	145	22.83	3	6	4	27	25	380	390	5	2	#NULL!	#NULL!	2	2	2	4	4	4	1	2	4	2
2	2	33	3	4	1	1	2	10	2	#NULL!	2	2	1	1	1	1	3	58	160	22.66	1	7	3	29	22	927	649	5	1	#NULL!	#NULL!	2	4	3	4	3	4	1	3	4	2
2	2	33	3	4	1	1	2	9	2	#NULL!	2	2	2	1	1	1	3	56	150	24.89	2	5	5	26	24	672	698	7	2	5.42	51.507	3	3	3	4	3	5	1	2	4	2
2	2	31	5	1	2	1	3	2	1	4	2	1	1	1	5	1	1	60	159	23.73	2	9	2	26	23	1018	541	8	4	#NULL!	#NULL!	1	4	3	4	3	5	1	3	2	2
2	2	38	2	1	1	1	2	5	1	5	2	2	1	1	5	1	3	75.7	154	31.92	2	2	4	28.1	25	832	371	6	0	7.3	54.323	6	4	2	4	4	5	2	1	4	2
2	2	35	3	1	1	1	2	1	2	#NULL!	2	2	1	1	3	1	3	59.5	160	23.24	2	9	3	29	23	464	446	6	7	6.86	81.468	2	3	2	4	3	5	1	3	4	2
2	2	37	4	1	2	1	3	3	1	5	2	2	1	1	3	1	3	53.9	162	20.54	1	2	3	28.3	26.2	601	520	6	3	4.16	36.384	3	3	3	4	4	5	1	1	3	2
2	2	37	5	1	2	1	2	4	2	#NULL!	2	2	1	1	5	1	1	54	158	21.63	2	5	2	27.7	25	689	463	6	4	38.88	311.658	3	3	3	4	4	5	1	2	2	2
2	2	30	5	1	2	1	2	2	1	5	2	1	1	1	3	1	1	70	169	24.51	2	1	2	28.3	26	653	450	5	0	59.4	588.15	2	3	2	4	4	4	1	1	2	2
2	2	37	5	1	2	1	3	4	1	4	2	1	1	1	5	1	1	66	156	27.12	4	3	2	29	23	509	370	5	6	1.66	12.2	3	3	2	4	3	4	1	1	2	2
2	2	32	3	1	1	1	3	10	2	#NULL!	2	1	1	1	5	3	3	50	154	21.08	2	9	3	26	26	250	187	5	1	50.15	582.628	3	2	2	4	4	4	1	3	4	2
2	2	32	3	1	1	1	2	5	1	2	2	1	1	1	5	3	3	60	154	25.3	2	3	3	28	26	777	386	6	1	32.69	312.384	3	4	2	4	4	5	1	1	4	2
2	2	38	3	1	2	1	2	1	2	#NULL!	2	2	1	1	5	3	3	44	153	18.8	2	5	3	29	25	794	372	6	3	13.41	155.221	4	4	2	4	4	5	2	2	4	2
2	2	38	3	1	2	1	3	5	1	5	2	1	1	1	1	3	3	70	160	27.34	2	6	3	28.5	26.6	984	536	6	0	#NULL!	#NULL!	5	4	3	4	4	5	2	2	4	2
2	2	38	5	1	2	1	2	2	1	5	2	2	1	1	5	1	1	73	149	32.88	2	2	3	29.1	23.9	872	656	4	0	#NULL!	#NULL!	4	4	3	4	3	3	2	1	2	2
2	2	32	3	1	2	1	3	4	1	5	2	1	1	1	3	1	3	59	163	22.21	4	1	2	28	21	12	12	6	5	#NULL!	#NULL!	2	1	1	4	3	5	1	1	4	2
2	2	34	2	1	2	1	3	1	1	5	2	1	1	1	5	1	3	44.1	149	19.86	1	2	3	27	25	1393	77	5	6	#NULL!	#NULL!	4	5	1	4	4	4	2	1	4	2
2	2	34	3	1	2	1	1	3	1	2	2	1	1	1	5	1	3	61.8	141	31.08	3	2	3	29	27	312	88	6	9	10.73	228.655	3	2	1	4	4	5	1	1	4	2
2	2	34	3	1	1	1	3	3	1	5	2	2	1	1	5	1	3	82	155	34.13	2	4	3	26	28	86	20	6	6	#NULL!	#NULL!	2	1	1	4	4	5	1	2	4	2
2	2	39	3	1	1	1	2	4	1	5	2	2	1	1	5	1	3	69.8	152	30.21	2	5	4	27.6	26.4	159	149	10	12	#NULL!	#NULL!	2	2	2	4	4	5	1	2	4	2
2	2	39	3	1	2	1	3	3	1	2	2	1	1	1	1	1	3	56	155	23.31	2	1	5	23.4	27	303	333	8	4	#NULL!	#NULL!	1	2	2	3	4	5	1	1	4	2
2	2	33	1	2	1	1	3	8	1	5	2	1	1	2	5	3	1	50.1	149	22.57	2	5	3	28.2	24.5	516	154	4	0	#NULL!	#NULL!	6	3	2	4	4	3	2	2	4	2
2	2	34	3	1	2	1	3	5	1	4	2	2	1	1	5	1	1	70	149	31.53	1	7	3	21	12	53	12	6	7	15.42	333.545	5	1	1	3	2	5	2	3	4	2
2	2	37	3	1	2	1	3	5	1	5	2	1	1	1	5	1	3	54.6	154	23.02	2	6	4	28.6	12.4	470	742	2	8	#NULL!	#NULL!	6	3	3	4	2	2	2	2	4	2
2	2	31	3	2	1	1	2	8	1	5	2	1	1	1	5	1	3	74	160	28.91	2	9	3	30	23	529	2	6	9	5.41	20.203	3	3	1	4	3	5	1	3	4	2
2	2	37	4	1	2	1	2	1	1	2	2	1	1	1	5	1	1	55.5	158	22.23	1	5	4	28	22	412	230	6	9	#NULL!	#NULL!	4	2	2	4	3	5	2	2	3	2
2	2	37	3	1	2	1	1	3	1	2	2	1	1	1	2	1	3	65.4	160	25.55	2	6	2	19.8	20.7	1102	229	1	0	#NULL!	#NULL!	3	5	2	3	3	1	1	2	4	2
2	2	31	4	1	2	1	2	4	1	5	2	1	1	2	5	1	1	61.6	154	25.97	4	4	2	28.7	19.7	180	288	7	14	11.03	144.512	3	2	2	4	3	5	1	2	3	2
2	2	35	4	5	2	1	1	2	1	5	2	1	1	1	5	1	1	47.5	149	21.4	3	7	5	22.7	19.8	144	152	10	7	#NULL!	#NULL!	3	2	2	3	3	5	1	3	3	2
2	2	34	3	1	2	1	2	6	1	5	2	1	1	1	3	1	3	57	153	24.35	1	5	4	26	23.5	468	305	6	3	#NULL!	#NULL!	2	3	2	4	3	5	1	2	4	2
2	2	32	5	5	2	1	2	4	1	2	2	1	1	1	3	1	1	58	150	25.78	4	4	2	21	19	229	575	5	1	#NULL!	#NULL!	3	2	3	3	3	4	1	2	2	2
2	2	33	4	5	2	1	2	3	1	4	2	1	1	1	5	1	1	61.7	157	25.03	4	2	3	26.7	21	523	166	6	4	10.3	127.322	3	3	2	4	3	5	1	1	3	2
2	2	48	2	1	2	1	2	1	1	5	2	1	2	1	3	3	3	75	169	26.26	4	4	5	16.7	28	139	117	5	7	#NULL!	#NULL!	6	2	2	3	4	4	2	2	4	2
2	2	44	2	1	1	1	3	10	2	#NULL!	2	1	1	1	3	3	3	52.6	160	20.55	2	6	5	23	19.9	370	335	8	6	#NULL!	#NULL!	4	2	2	3	3	5	2	2	4	2
2	2	44	3	4	1	1	3	8	2	#NULL!	2	2	3	1	1	3	3	60	156	24.65	2	4	3	27.8	25.4	605	428	10	6	2	50.215	5	3	2	4	4	5	2	2	4	2
2	2	42	2	1	1	1	2	8	2	#NULL!	2	2	1	2	1	3	3	70	156	28.76	2	7	4	28.2	23.1	876	173	3	2	5.12	43.511	8	4	2	4	3	2	3	3	4	2
2	2	42	3	2	1	1	3	8	2	#NULL!	2	1	1	1	5	1	3	84	169	29.41	4	4	4	24.6	25	1134	777	3	6	8.79	74.512	4	5	4	4	4	2	2	2	4	2
2	2	48	2	1	2	1	1	8	2	#NULL!	2	2	1	1	3	1	3	62	154	26.14	1	5	5	18	24.3	1200	1070	8	6	4.19	167.527	3	5	5	3	4	5	1	2	4	2
2	2	45	3	1	1	1	1	8	2	#NULL!	2	1	1	2	1	3	3	60	150	26.67	2	3	4	25.4	25.9	197	123	4	3	#NULL!	#NULL!	1	2	2	4	4	3	1	1	4	2
2	2	42	2	1	1	1	2	6	2	#NULL!	2	1	1	1	3	1	3	64	151	28.07	4	5	4	28.2	24.3	125	132	3	3	#NULL!	#NULL!	3	2	2	4	4	2	1	2	4	2
2	2	46	3	1	1	1	2	2	2	#NULL!	2	2	1	1	2	3	3	60	150	26.67	2	5	5	27	23	306	263	6	8	4.65	49.377	3	2	2	4	3	5	1	2	4	2
2	2	49	5	2	2	1	2	8	2	#NULL!	2	2	2	2	3	3	3	66.4	153	28.37	2	1	4	28	23	3124	1329	6	6	6.55	49.194	1	5	5	4	3	5	1	1	2	2
2	2	45	4	1	2	1	2	10	1	4	2	1	2	1	5	1	3	63	160	24.61	2	2	4	30.9	25	596	425	9	9	#NULL!	#NULL!	2	3	2	4	4	5	1	1	3	2
2	2	42	2	1	1	1	2	10	2	#NULL!	2	1	1	1	3	3	3	81	176	26.15	2	5	4	27	23	288	108	6	9	#NULL!	#NULL!	2	2	2	4	3	5	1	2	4	2
2	2	44	3	1	2	1	2	8	2	#NULL!	2	1	1	1	3	3	3	57.6	157	23.37	2	5	5	30	24	8	3	6	9	#NULL!	#NULL!	3	1	1	4	3	5	1	2	4	2
2	2	45	2	1	1	1	2	8	2	#NULL!	2	1	2	2	3	3	3	61	160	23.83	2	6	4	26.1	7.6	570	575	10	7	#NULL!	#NULL!	2	3	3	4	1	5	1	2	4	2
2	2	46	3	1	2	1	2	6	1	5	2	2	3	1	3	3	3	68	163	25.59	2	2	5	25	17	466	125	6	3	#NULL!	#NULL!	1	3	2	4	3	5	1	1	4	2
2	2	44	2	1	1	1	2	5	2	#NULL!	2	1	1	1	3	3	3	67	165	24.61	2	1	4	27	18	231	70	6	2	#NULL!	#NULL!	1	2	1	4	3	5	1	1	4	2
2	2	49	5	1	2	1	2	2	2	#NULL!	2	2	1	1	1	3	1	61	158	24.44	2	1	5	27.7	23.7	376	48	4	3	#NULL!	#NULL!	1	2	1	4	3	3	1	1	2	2
2	2	44	4	1	2	1	2	1	1	4	2	2	1	2	1	1	3	83	161	32.02	1	2	2	27	24	533	516	6	6	#NULL!	#NULL!	6	3	3	4	3	5	2	1	3	2
2	2	45	3	1	2	1	3	3	2	#NULL!	2	2	3	1	3	1	1	81	160	31.64	2	4	5	27	20	813	265	6	9	#NULL!	#NULL!	4	4	2	4	3	5	2	2	4	2
2	2	45	4	1	1	1	2	4	2	#NULL!	2	2	1	2	1	3	3	80	159	31.64	2	4	4	28.3	26	18	2	5	6	#NULL!	#NULL!	3	1	1	4	4	4	1	2	3	2
2	2	42	3	1	2	1	2	10	2	#NULL!	2	2	1	1	3	1	3	52	150	23.11	2	2	3	25	20	791	486	6	6	0.8	34.883	3	4	3	4	3	5	1	1	4	2
2	2	40	3	1	1	1	2	10	2	#NULL!	2	2	1	2	1	3	3	80	157	32.46	2	1	4	22	24	501	285	5	7	6.13	26.774	3	3	2	3	3	4	1	1	4	2
2	2	43	3	1	1	1	2	5	2	#NULL!	2	2	2	1	3	1	3	60	154	25.3	2	9	3	27	23	1843	308	4	4	#NULL!	#NULL!	3	5	2	4	3	3	1	3	4	2
2	2	43	2	1	1	1	2	5	2	#NULL!	2	2	1	1	1	3	3	85	150	37.78	2	4	4	28	21	1011	710	8	9	2.87	32.063	5	4	3	4	3	5	2	2	4	2
2	2	45	3	1	1	2	3	1	2	#NULL!	2	1	1	2	1	3	3	68	140	34.69	2	3	4	26	24	861	635	9	8	3.43	79.552	6	4	3	4	3	5	2	1	4	2
2	2	49	3	1	2	1	3	2	2	#NULL!	2	1	3	1	1	3	3	52	147	24.06	2	4	5	24	22.7	108	30	9	1	10.88	133.952	4	2	1	3	3	5	2	2	4	2
2	2	41	3	1	1	1	3	2	1	5	2	1	2	1	3	1	3	64	151	28.07	4	6	4	30	22	349	23	3	9	#NULL!	#NULL!	7	2	1	4	3	2	3	2	4	2
2	2	40	3	1	2	1	3	4	2	#NULL!	2	2	1	1	3	3	3	83	158	33.25	4	1	3	23.6	20.9	534	1018	2	3	#NULL!	#NULL!	3	3	4	3	3	2	1	1	4	2
2	2	46	5	1	2	1	2	2	2	#NULL!	2	1	2	1	3	1	3	73	157	29.62	2	3	5	28	25	76	4	6	5	9.67	221.653	4	1	1	4	4	5	2	1	2	2
2	2	43	3	1	1	1	3	5	2	#NULL!	2	1	1	1	3	1	3	67	157	27.18	1	1	5	28.6	21.6	121	10	4	5	#NULL!	#NULL!	1	2	1	4	3	3	1	1	4	2
2	2	47	2	1	2	1	2	9	2	#NULL!	2	1	2	1	3	3	3	65	149	29.28	2	2	4	28.2	26.1	15	499	4	3	#NULL!	#NULL!	4	1	3	4	4	3	2	1	4	2
2	2	40	3	1	2	1	3	2	2	#NULL!	2	2	1	1	2	1	3	66	149	29.73	2	9	3	28.7	23.5	297	708	5	7	#NULL!	#NULL!	5	2	3	4	3	4	2	3	4	2
2	2	42	3	2	1	1	1	5	2	#NULL!	2	2	2	1	1	3	3	58	153	24.78	2	4	5	29	26	859	234	6	9	#NULL!	#NULL!	3	4	2	4	4	5	1	2	4	2
2	2	46	5	1	2	1	2	4	1	5	2	2	1	1	3	1	3	68.2	156	28.02	2	5	3	27	8	544	252	6	6	#NULL!	#NULL!	5	3	2	4	1	5	2	2	2	2
2	2	49	2	1	2	1	2	1	1	5	1	1	3	1	2	3	3	65.2	167	23.38	4	5	6	25.9	23	315	30	4	9	#NULL!	#NULL!	6	2	1	4	3	3	2	2	4	2
2	2	47	3	1	1	1	1	5	1	5	2	2	3	1	2	3	3	74.3	163	27.96	2	9	4	25.4	21	18	2	5	5	#NULL!	#NULL!	5	1	1	4	3	4	2	3	4	2
2	2	44	3	1	2	1	2	8	2	#NULL!	2	2	1	1	3	1	3	53.2	153	22.73	2	3	4	27	23	2	1	6	3	#NULL!	#NULL!	4	1	1	4	3	5	2	1	4	2
2	2	47	3	1	1	1	3	8	1	5	2	1	1	1	3	3	1	65.4	157	26.53	2	9	3	30	26	643	180	6	9	3.98	28.537	6	3	2	4	4	5	2	3	4	2
2	2	43	4	1	3	1	2	3	2	#NULL!	2	1	2	1	5	1	3	80.3	163.5	30.04	2	2	4	27.8	28	195	7	4	3	#NULL!	#NULL!	4	2	1	4	4	3	2	1	3	2
2	2	42	4	1	2	1	3	8	1	5	2	2	2	1	2	1	3	67.3	153	28.75	4	4	4	26.6	25.7	327	7	3	2	#NULL!	#NULL!	2	2	1	4	4	2	1	2	3	2
2	2	44	2	1	2	1	3	6	2	#NULL!	2	2	1	1	3	1	3	71	149	31.98	2	2	4	28.3	26.8	160	100	4	6	#NULL!	#NULL!	4	2	1	4	4	3	2	1	4	2
2	2	47	4	1	2	1	2	1	2	#NULL!	2	2	2	1	1	1	3	75.5	158	30.24	2	3	5	27.3	26.2	33	0	3	2	2.43	17.685	5	1	1	4	4	2	2	1	3	2
2	2	42	4	1	2	1	3	2	2	#NULL!	2	2	1	1	5	1	3	49.5	149	22.3	2	6	3	27.9	22.2	215	110	5	3	#NULL!	#NULL!	4	2	2	4	3	4	2	2	3	2
2	2	47	4	3	2	1	2	1	2	#NULL!	2	2	2	1	3	1	3	80.7	159.5	31.72	2	7	5	28.2	22.9	168.2	232	9	9	#NULL!	#NULL!	7	2	2	4	3	5	3	3	3	2
2	2	40	5	1	2	1	2	2	1	5	2	2	1	1	3	1	3	79.3	163	29.85	2	2	4	26.3	26.5	241.1	230.4	4	0	#NULL!	#NULL!	3	2	2	4	4	3	1	1	2	2
2	2	49	3	3	1	1	2	1	2	#NULL!	2	2	3	1	2	1	3	79.2	167.5	28.23	1	1	4	28.6	25.7	171	207	6	10	#NULL!	#NULL!	2	2	2	4	4	5	1	1	4	2
2	2	41	2	1	1	1	1	10	2	#NULL!	2	1	1	2	1	1	3	84	165	30.85	2	6	5	29	26	215	17	4	9	#NULL!	#NULL!	5	2	1	4	4	3	2	2	4	2
2	2	40	3	1	1	1	3	10	1	5	2	2	1	1	1	1	1	75	162	28.58	2	1	4	25	24.8	531.2	125.9	9	4	#NULL!	#NULL!	2	3	2	4	4	5	1	1	4	2
2	2	54	4	1	2	1	2	2	1	5	2	2	3	1	3	3	3	92	172	31.1	3	4	6	28.4	24.5	2	6	6	2	#NULL!	#NULL!	6	1	1	4	4	5	2	2	3	2
2	2	55	3	1	2	1	2	2	2	#NULL!	2	2	3	1	1	3	3	68	155	28.3	2	7	2	28	25	1285	100	4	6	#NULL!	#NULL!	6	5	1	4	4	3	2	3	4	2
2	2	55	3	1	1	1	2	2	1	5	2	2	3	1	3	3	3	66.6	147	30.82	2	4	4	26.2	23.2	4	1	3	4	#NULL!	#NULL!	5	1	1	4	3	2	2	2	4	2
2	2	56	2	1	1	1	2	5	1	5	2	2	3	1	1	3	3	52	152	22.51	2	4	3	25	17	546	407	5	1	#NULL!	#NULL!	7	3	2	4	3	4	3	2	4	2
2	2	59	3	1	2	1	2	3	2	#NULL!	1	2	3	1	3	1	3	70	163	26.35	1	4	2	28	26	126	3	6	2	#NULL!	#NULL!	6	2	1	4	4	5	2	2	4	2
2	2	55	1	1	1	1	1	7	2	#NULL!	2	1	3	1	2	3	1	70	167	25.1	1	2	2	29.5	23.9	641	140	5	1	#NULL!	#NULL!	7	3	2	4	3	4	3	1	4	2
2	2	50	3	1	2	1	2	8	2	#NULL!	2	2	3	1	1	3	3	58.1	158	23.27	2	7	5	27	25	422	414	6	6	#NULL!	#NULL!	5	2	2	4	4	5	2	3	4	2
2	2	58	3	1	1	1	2	5	2	#NULL!	2	2	3	1	1	1	1	83	156	34.11	1	8	5	27	25	187	1	4	5	#NULL!	#NULL!	8	2	1	4	4	3	3	3	4	2
2	2	53	3	1	1	1	1	4	2	#NULL!	2	2	3	2	2	3	3	70	152	30.3	4	4	2	26	23	571	411	6	7	5.14	51.105	5	3	2	4	3	5	2	2	4	2
2	2	55	1	1	1	1	2	1	2	#NULL!	2	1	3	1	3	3	3	65	162	24.77	2	3	5	26.3	25.5	563	87	5	5	#NULL!	#NULL!	8	3	1	4	4	4	3	1	4	2
2	2	51	3	1	2	1	1	1	1	5	1	1	3	2	2	3	3	43	161	16.59	2	7	6	29.4	26	330	351	6	2	#NULL!	#NULL!	8	2	2	4	4	5	3	3	4	2
2	2	54	2	1	1	1	2	8	2	#NULL!	2	1	3	1	2	3	3	71.9	160	28.09	2	4	5	24	10	238	592	6	7	#NULL!	#NULL!	5	2	3	3	2	5	2	2	4	2
2	2	53	3	1	1	1	2	8	2	#NULL!	2	2	3	1	2	3	3	70	155	29.14	4	5	4	28	24	352	328	3	2	#NULL!	#NULL!	3	2	2	4	3	2	1	2	4	2
2	2	55	2	1	1	1	2	5	2	#NULL!	2	2	3	1	2	3	3	76	152	32.89	2	3	4	28	22	291	288	7	4	7	63.536	3	2	2	4	3	5	1	1	4	2
2	2	52	5	1	2	1	2	1	1	5	2	2	3	1	5	1	1	69.2	165	25.42	4	4	3	29	22	379	275	8	0	#NULL!	#NULL!	4	2	2	4	3	5	2	2	2	2
2	2	54	5	1	2	1	2	1	1	5	2	2	3	1	5	3	3	60.2	158	24.11	4	5	2	29	24	193	253	10	2	4.05	49.197	3	2	2	4	3	5	1	2	2	2
2	2	52	1	1	1	2	2	4	2	#NULL!	2	1	3	1	1	1	3	41	151	17.98	1	3	3	28	27	746	502	6	2	4.8	38.586	6	3	3	4	4	5	2	1	4	2
2	2	57	1	1	1	1	2	5	2	#NULL!	2	2	3	1	1	3	3	48	160	18.75	4	5	5	28	22	814	884	7	5	2.58	24.482	5	4	4	4	3	5	2	2	4	2
2	2	50	3	1	1	1	2	5	2	#NULL!	2	2	3	1	5	3	3	70	157	28.4	4	6	4	24	22	640	480	8	7	4.16	35.667	3	3	3	3	3	5	1	2	4	2
2	2	59	4	1	1	1	2	3	2	#NULL!	2	2	3	1	5	3	1	58	156	23.83	1	1	2	27.5	21	491	323	6	0	4.25	46.861	2	3	2	4	3	5	1	1	3	2
2	2	58	2	1	1	1	2	8	2	#NULL!	2	2	3	1	3	3	3	62.4	168	22.11	2	5	5	28.4	26.3	282	489	4	9	2.71	7.833	1	2	3	4	4	3	1	2	4	2
2	2	58	1	1	1	1	2	3	2	#NULL!	2	2	3	2	1	3	3	70	157	28.4	3	6	5	29	16	116	1	4	8	5.08	86.823	6	2	1	4	2	3	2	2	4	2
2	2	59	1	1	1	1	3	5	2	#NULL!	2	2	3	2	2	3	3	75.4	156	30.98	2	1	4	21.3	17.1	470	478	6	7	4	55.08	2	3	3	3	3	5	1	1	4	2
2	2	52	2	1	1	1	2	5	2	#NULL!	2	2	3	1	3	1	3	57	155	23.73	2	5	5	21	16	530	291	7	4	4.22	50.251	2	3	2	3	2	5	1	2	4	2
2	2	53	4	1	1	1	2	8	2	#NULL!	2	2	3	2	1	3	3	75.7	159	29.94	2	5	5	23.6	21	401	597	8	6	6.64	65.163	3	2	3	3	3	5	1	2	3	2
2	2	54	2	1	1	1	2	5	2	#NULL!	2	2	3	1	1	3	3	69	148	31.5	2	3	5	27.6	24.6	272	269	7	4	#NULL!	#NULL!	2	2	2	4	4	5	1	1	4	2
2	2	54	1	1	1	1	2	5	2	#NULL!	2	2	3	1	1	3	3	61.8	145	29.39	2	2	5	27	23	929	253	6	8	#NULL!	#NULL!	2	4	2	4	3	5	1	1	4	2
2	2	53	3	1	1	1	2	8	1	5	2	1	3	2	1	3	3	80	150	35.56	2	7	4	26	22	1792	1702	6	9	#NULL!	#NULL!	7	5	5	4	3	5	3	3	4	2
2	2	52	2	1	1	1	2	3	2	#NULL!	2	2	2	1	5	1	1	42	155	17.48	2	4	5	27	22	1568	872	6	9	5.68	54.676	3	5	4	4	3	5	1	2	4	2
2	2	56	5	1	1	1	2	1	2	#NULL!	2	1	3	1	3	1	3	75	155	31.22	4	9	6	27.9	13.9	217	198	9	11	#NULL!	#NULL!	3	2	2	4	2	5	1	3	2	2
2	2	59	1	1	1	1	2	5	2	#NULL!	2	2	3	1	3	3	3	57	145	27.11	2	2	2	29	26	399	43	6	9	#NULL!	#NULL!	2	2	1	4	4	5	1	1	4	2
2	2	58	4	1	2	1	2	3	2	#NULL!	2	1	3	2	5	3	3	92	157	37.32	4	4	4	22	14	1344	308	6	6	4.93	38.608	5	5	2	3	2	5	2	2	3	2
2	2	51	4	1	1	1	1	6	2	#NULL!	2	2	3	1	5	1	3	97	156	39.86	1	9	3	30	26	144	25	6	9	3.44	39.708	5	2	1	4	4	5	2	3	3	2
2	2	58	1	2	2	1	2	3	2	#NULL!	2	1	3	2	1	3	3	54	158	21.63	2	1	5	22.7	12.7	96	116	2	3	#NULL!	#NULL!	2	1	2	3	2	2	1	1	4	2
2	2	52	3	1	2	1	3	2	2	#NULL!	2	2	3	2	5	3	3	56	155	23.31	2	3	5	27	22	1554	389	6	9	9.07	98.061	6	5	2	4	3	5	2	1	4	2
2	2	52	4	1	2	1	2	5	1	5	2	2	3	1	5	3	3	64	158	25.64	2	6	5	22	21	143	16	6	6	#NULL!	#NULL!	7	2	1	3	3	5	3	2	3	2
2	2	54	3	1	1	1	2	2	2	#NULL!	2	1	3	2	5	3	3	92	159	36.39	2	6	5	21	14	215	96	6	9	#NULL!	#NULL!	7	2	1	3	2	5	3	2	4	2
2	2	52	1	1	1	1	2	1	2	#NULL!	2	2	3	2	5	3	3	56	145	26.63	2	6	5	27	23	3037	337	6	9	#NULL!	#NULL!	5	5	2	4	3	5	2	2	4	2
2	2	57	2	1	2	1	2	2	2	#NULL!	2	2	3	1	5	1	3	86.2	152	37.31	4	4	6	28	24.7	200	91	6	9	#NULL!	#NULL!	3	2	1	4	4	5	1	2	4	2
2	2	57	3	1	2	1	3	5	2	#NULL!	2	1	3	2	1	3	3	64.3	159	25.43	2	6	5	25	22	503	118	6	2	13.8	244.352	7	3	2	4	3	5	3	2	4	2
2	2	52	3	1	2	1	1	2	2	#NULL!	2	2	3	1	5	1	3	83.5	157	33.88	2	4	5	25	20	481	428	6	9	3.98	33.765	6	3	2	4	3	5	2	2	4	2
2	2	55	3	1	2	1	3	1	1	5	2	1	3	1	3	3	3	63.5	152	27.48	2	6	5	27.3	7.2	745	328	4	6	12.22	73.599	5	3	2	4	1	3	2	2	4	2
2	2	53	4	1	2	1	2	5	2	#NULL!	2	1	3	1	3	1	3	86.5	162	32.96	2	4	6	26	22	475	551	6	2	#NULL!	#NULL!	4	3	3	4	3	5	2	2	3	2
2	2	58	5	1	1	1	2	2	2	#NULL!	2	1	3	1	5	3	3	85	151	37.28	2	4	6	26	22	999	707	6	6	5.87	81.875	4	4	3	4	3	5	2	2	2	2
2	2	62	2	1	2	1	2	6	2	#NULL!	2	2	3	1	5	1	3	55	149	24.77	1	3	2	28	24.5	604	426	7	2	#NULL!	#NULL!	5	3	2	4	4	5	2	1	4	2
2	2	65	2	3	2	1	2	4	1	2	2	2	3	1	3	1	3	55	155	22.89	2	4	6	25	11	62	6	6	3	#NULL!	#NULL!	5	1	1	4	2	5	2	2	4	2
2	2	68	1	1	2	1	1	3	2	#NULL!	2	2	3	2	1	3	3	68.5	167	24.56	1	4	#NULL!	29.3	23.7	192	105	8	6	#NULL!	#NULL!	4	2	2	4	3	5	2	2	4	2
2	2	61	4	1	2	2	2	3	2	#NULL!	2	2	3	1	3	3	3	70	170	24.22	2	8	6	28	23	205	2	6	9	#NULL!	#NULL!	5	2	1	4	3	5	2	3	3	2
2	2	67	2	1	2	1	1	3	2	#NULL!	2	1	3	1	1	1	3	60	151	26.31	2	8	2	26.5	23.7	227	105	6	16	#NULL!	#NULL!	4	2	2	4	3	5	2	3	4	2
2	2	64	3	1	2	1	3	9	2	#NULL!	2	1	3	1	1	1	3	64	153	27.34	2	4	6	30	23	642	31	6	4	#NULL!	#NULL!	3	3	1	4	3	5	1	2	4	2
2	2	63	3	1	2	1	3	7	1	2	2	2	3	2	1	3	3	61.9	153	26.44	2	4	6	29	25	449	175	5	8	2.25	5.261	6	2	2	4	4	4	2	2	4	2
2	2	65	3	1	1	1	1	4	1	5	1	2	3	2	1	3	3	83.4	170	28.86	2	4	5	28	25	397	59	5	2	#NULL!	#NULL!	3	2	1	4	4	4	1	2	4	2
2	2	64	1	1	1	1	2	2	2	#NULL!	2	2	3	1	1	1	3	80	150	35.56	1	9	2	24.5	23.1	331	194	8	1	6.36	72.094	5	2	2	4	3	5	2	3	4	2
2	2	68	3	1	2	1	1	3	2	#NULL!	2	2	3	1	1	3	3	42	153	17.94	2	9	2	19.5	26.7	137	246	6	15	27.51	443.057	5	2	2	3	4	5	2	3	4	2
2	2	66	3	1	2	1	1	2	2	#NULL!	2	2	3	1	1	3	3	57	150	25.33	1	9	2	27.6	21.3	291	122	12	10	1.26	25.653	6	2	2	4	3	5	2	3	4	2
2	2	61	4	1	2	1	2	2	2	#NULL!	2	2	3	1	1	1	1	75	154	31.62	1	3	4	27.8	29	293	219	10	8	#NULL!	#NULL!	6	2	2	4	4	5	2	1	3	2
2	2	60	1	5	1	1	1	8	2	#NULL!	2	1	3	2	1	3	3	53.8	151	23.6	2	4	5	30	16	87	2	6	5	#NULL!	#NULL!	7	1	1	4	2	5	3	2	4	2
2	2	61	5	1	2	1	2	4	2	#NULL!	2	1	3	1	5	1	3	90	160	35.16	4	5	2	29.4	26.6	295	199	13	5	#NULL!	#NULL!	7	2	2	4	4	5	3	2	2	2
2	2	61	3	1	2	1	3	1	2	#NULL!	2	2	3	1	3	3	3	72	147	33.32	2	4	6	31	25	80	8	2	5	14.3	92.846	5	1	1	4	4	2	2	2	4	2
2	2	62	5	1	4	1	3	2	2	#NULL!	2	1	3	1	1	3	3	64.2	145	30.54	2	4	6	30	23	859	575	6	9	#NULL!	#NULL!	7	4	3	4	3	5	3	2	2	2
2	2	64	3	1	2	1	2	1	2	#NULL!	2	1	3	1	3	3	3	58	150	25.78	2	1	5	27.3	22.3	18	20	6	9	#NULL!	#NULL!	3	1	1	4	3	5	1	1	4	2
2	2	60	2	1	2	1	2	5	2	#NULL!	2	1	3	1	3	3	3	53	153	22.64	2	4	6	30	23	145	13	2	6	#NULL!	#NULL!	5	2	1	4	3	2	2	2	4	2
2	2	61	3	1	1	1	1	8	2	#NULL!	2	1	3	1	1	3	3	58	149	26.12	3	7	2	23.9	24.2	158	187	2	5	8.75	112.844	7	2	2	3	4	2	3	3	4	2
2	2	64	1	1	2	1	1	1	2	#NULL!	2	1	3	1	1	3	3	58	157	23.53	2	4	6	27	20	110	11	6	4	8.67	12.132	7	2	1	4	3	5	3	2	4	2
2	2	65	4	1	2	1	2	9	2	#NULL!	2	1	3	1	1	1	3	52.8	153	22.56	2	1	6	21	12	450	416	6	8	8.11	53.671	8	2	2	3	2	5	3	1	3	2
2	2	64	5	1	1	1	2	5	2	#NULL!	2	2	3	1	1	1	1	54	158	21.63	1	9	2	28	24	170	979	9	9	#NULL!	#NULL!	6	2	4	4	3	5	2	3	2	2
2	2	60	3	1	2	1	2	5	2	#NULL!	2	2	3	1	5	3	3	68	165	24.98	4	4	2	22	19	884	515	10	11	#NULL!	#NULL!	7	4	3	3	3	5	3	2	4	2
2	2	60	3	1	2	1	2	2	2	#NULL!	2	2	3	1	3	3	3	52	153	22.21	1	9	3	29	26	111	179	10	4	13.3	148.635	5	2	2	4	4	5	2	3	4	2
2	2	66	2	1	1	1	3	1	2	#NULL!	2	1	3	1	1	1	3	61	155	25.39	2	1	6	29	23	12	10	6	6	#NULL!	#NULL!	8	1	1	4	3	5	3	1	4	2
2	2	61	3	1	1	1	2	3	2	#NULL!	2	1	3	1	1	3	3	63	150	28	1	3	4	28.2	24.5	25	30	7	3	#NULL!	#NULL!	6	1	1	4	4	5	2	1	4	2
2	2	60	1	1	2	2	2	9	2	#NULL!	2	1	3	1	5	3	3	79	160	30.86	2	7	6	30	22	433	412	5	9	3.81	34.643	6	2	2	4	3	4	2	3	4	2
2	2	68	1	1	2	1	3	4	2	#NULL!	2	2	3	1	2	3	3	58	146	27.21	2	4	5	30	21	231	114	6	6	#NULL!	#NULL!	8	2	2	4	3	5	3	2	4	2
2	2	64	1	1	1	1	2	5	2	#NULL!	2	2	3	1	2	3	3	54	146	25.33	2	4	6	27	12	291	62	6	1	#NULL!	#NULL!	1	2	1	4	2	5	1	2	4	2
2	2	67	2	1	1	2	1	2	2	#NULL!	2	1	3	1	1	1	3	63	147	29.15	1	7	5	21	25.4	3	1	5	7	#NULL!	#NULL!	5	1	1	3	4	4	2	3	4	2
2	2	61	1	1	1	1	3	3	2	#NULL!	2	1	3	2	1	3	3	80	158	32.05	2	4	5	26.9	24.8	480	36	3	4	9.19	34.279	7	3	1	4	4	2	3	2	4	2
2	2	62	1	1	1	1	2	5	2	#NULL!	2	2	3	1	1	3	3	48	150	21.33	2	4	5	28	14	7	1	6	3	#NULL!	#NULL!	7	1	1	4	2	5	3	2	4	2
2	2	65	3	1	1	1	2	5	2	#NULL!	2	2	3	1	1	3	3	60.5	150	26.89	2	4	2	26.8	21.4	369	499	4	4	#NULL!	#NULL!	3	2	3	4	3	3	1	2	4	2
2	2	63	1	1	1	1	2	5	2	#NULL!	2	2	3	1	5	1	1	52	155	21.64	1	6	4	27.3	26.1	138	100	5	5	#NULL!	#NULL!	6	2	1	4	4	4	2	2	4	2
2	2	61	3	1	1	1	2	7	2	#NULL!	2	1	3	1	1	1	3	54	160	21.09	2	1	6	30	22	903	163	6	1	#NULL!	#NULL!	1	4	2	4	3	5	1	1	4	2
2	2	64	2	1	2	1	1	3	2	#NULL!	2	2	3	1	3	1	3	68	165	24.98	2	1	5	27	22	2240	849	6	5	9.4	139.046	3	5	4	4	3	5	1	1	4	2
2	2	65	1	1	2	1	2	1	2	#NULL!	2	2	3	1	1	3	3	74	157	30.02	2	3	5	24.9	24.1	26	13	3	4	#NULL!	#NULL!	3	1	1	4	4	2	1	1	4	2
2	2	61	1	1	1	1	1	8	2	#NULL!	2	2	3	1	2	3	3	90	150	40	1	4	4	26.4	22.7	5	1	4	3	#NULL!	#NULL!	6	1	1	4	3	3	2	2	4	2
2	2	60	3	1	1	1	2	2	2	#NULL!	2	2	3	1	1	1	3	57	153	24.35	1	4	4	27.1	25	10	12	3	6	#NULL!	#NULL!	6	1	1	4	4	2	2	2	4	2
2	2	68	1	1	1	1	3	2	2	#NULL!	2	1	3	1	1	3	3	62	148	28.31	4	5	5	26	23	907	830	5	1	1.47	39.947	7	4	4	4	3	4	3	2	4	2
2	1	70	3	2	1	1	2	6	2	#NULL!	1	2	3	2	1	3	3	69	163	25.97	3	4	5	27	28	170	125	6	6	#NULL!	#NULL!	7	2	2	4	4	5	3	2	4	2
2	1	74	2	2	1	1	1	2	2	#NULL!	2	2	3	1	1	3	3	83	168	29.41	2	9	6	21	21	410	93	6	9	2.02	13.181	8	2	1	3	3	5	3	3	4	2
2	1	75	1	1	1	1	2	1	2	#NULL!	1	2	3	1	2	3	3	87	175	28.41	3	3	5	28	21	3623	915	6	9	#NULL!	#NULL!	3	5	4	4	3	5	1	1	4	2
2	1	79	5	1	2	1	3	8	1	5	2	2	3	2	1	3	3	98	166	35.56	3	6	6	25	23	736	408	8	10	#NULL!	#NULL!	8	3	2	4	3	5	3	2	2	2
2	2	77	1	1	2	1	2	3	2	#NULL!	1	1	3	1	2	3	3	48	143	23.47	2	4	5	24	23	699	2	6	8	#NULL!	#NULL!	7	3	1	3	3	5	3	2	4	2
2	2	72	2	1	2	1	3	6	2	#NULL!	2	2	3	1	2	1	3	54.8	150	24.36	2	5	2	26.6	20.4	144	100	7	11	#NULL!	#NULL!	8	2	1	4	3	5	3	2	4	2
2	2	74	3	1	2	1	2	3	2	#NULL!	2	2	3	1	1	1	1	55	143	26.9	4	4	2	27.9	24	7	1	4	5	#NULL!	#NULL!	6	1	1	4	3	3	2	2	4	2
2	2	79	3	1	1	1	2	5	2	#NULL!	2	2	3	1	1	1	3	61.4	164	22.83	2	3	6	29	14	207	56	6	8	#NULL!	#NULL!	8	2	1	4	2	5	3	1	4	2
2	2	74	3	1	1	1	3	5	2	#NULL!	2	2	3	1	1	1	3	43	149	19.37	2	5	3	28.2	21	3	1	4	5	#NULL!	#NULL!	5	1	1	4	3	3	2	2	4	2
2	2	73	1	1	1	1	2	5	2	#NULL!	2	2	3	1	1	3	3	76	165	27.92	2	1	6	21	7	917	17	6	1	#NULL!	#NULL!	1	4	1	3	1	5	1	1	4	2
2	1	83	1	1	1	1	2	1	2	#NULL!	1	2	3	1	1	3	3	68	170	23.53	4	4	5	24.6	24.4	184	228	6	9	#NULL!	#NULL!	4	2	2	4	4	5	2	2	4	2
2	2	81	1	1	1	1	2	1	2	#NULL!	1	2	3	1	1	3	3	52	150	23.11	1	7	4	25.9	22.7	2	1	3	5	#NULL!	#NULL!	3	1	1	4	3	2	1	3	4	2
1	1	29	5	1	3	1	3	1	1	5	2	2	#NULL!	1	1	3	3	87	175	28.41	4	3	4	11	9	969	18	5	6	#NULL!	#NULL!	9	4	1	2	2	4	3	1	2	2
1	1	25	5	2	4	1	3	8	1	5	1	2	#NULL!	3	2	3	2	60	175	19.59	3	5	3	22	9	295	785	6	9	#NULL!	#NULL!	9	2	4	3	2	5	3	2	2	2
1	1	24	3	2	1	1	2	4	2	2	1	1	#NULL!	1	1	2	3	68	170	23.53	1	4	2	21	18	508	610	5	8	#NULL!	#NULL!	8	3	3	3	3	4	3	2	4	2
1	1	29	5	2	4	1	2	6	1	4	1	1	#NULL!	3	1	3	3	96	177	30.64	4	3	3	16	6	258	309	3	6	#NULL!	#NULL!	9	2	2	2	1	2	3	1	2	2
1	1	28	5	1	2	1	1	10	1	4	1	1	#NULL!	1	2	3	3	100	172	33.8	3	4	4	22	13	196	610	3	7	10.79	208.042	7	2	3	3	2	2	3	2	2	2
1	1	24	5	1	1	1	3	2	1	4	2	2	#NULL!	1	2	2	2	93	170	32.18	2	5	3	19	9	193	9	6	9	#NULL!	#NULL!	9	2	1	3	2	5	3	2	2	2
1	1	20	2	1	3	1	3	6	2	2	1	2	#NULL!	1	1	3	3	59	170	20.42	3	5	3	24	23	498	153	5	9	#NULL!	#NULL!	7	3	2	3	3	4	3	2	4	2
1	1	29	5	1	3	1	3	1	1	4	1	1	#NULL!	1	2	3	3	71	181	21.67	4	3	3	14	18	2189	969	5	6	#NULL!	#NULL!	7	5	4	2	3	4	3	1	2	2
1	1	24	4	3	1	1	3	5	1	4	1	1	#NULL!	1	2	3	3	65	182	19.62	3	3	2	20	7	1579	411	6	6	#NULL!	#NULL!	9	5	2	3	1	5	3	1	3	2
1	1	25	5	1	1	1	3	2	1	4	2	1	#NULL!	1	1	3	3	71	172	24	4	5	2	23	8	332	63	4	9	#NULL!	#NULL!	8	2	1	3	1	3	3	2	2	2
1	1	27	5	2	1	1	2	5	2	2	1	1	#NULL!	3	1	3	3	67	169	23.46	2	4	4	9	5	151	145	6	7	#NULL!	#NULL!	9	2	2	2	1	5	3	2	2	2
1	1	23	5	3	4	1	2	4	1	5	2	1	#NULL!	3	3	2	2	61	170	21.11	4	3	2	23	9	646	110	2	6	#NULL!	#NULL!	2	3	2	3	2	2	1	1	2	2
1	1	25	5	1	1	1	3	9	1	4	2	2	#NULL!	3	3	2	2	84	172	28.39	3	5	3	23	12	230	164	2	9	#NULL!	#NULL!	2	2	2	3	2	2	1	2	2	2
1	1	26	5	1	2	1	3	1	1	4	2	1	#NULL!	3	3	2	3	61	166	22.14	3	5	2	24	6	608	337	6	9	7.41	186.923	9	3	2	3	1	5	3	2	2	2
1	1	27	4	1	2	1	3	2	2	0	2	1	#NULL!	3	2	3	3	70	167	25.1	4	3	3	21	14	282	389	2	5	3.68	48.782	7	2	2	3	2	2	3	1	3	2
1	1	23	5	2	1	1	2	3	1	5	2	2	#NULL!	2	#NULL!	3	3	63	174	20.81	2	1	3	38	27	393	178	5	2	#NULL!	#NULL!	1	2	2	4	4	4	1	1	2	2
1	1	25	5	2	1	1	2	10	1	4	1	1	#NULL!	3	3	3	2	79	171	27.02	4	2	3	39	28	783	364	4	4	#NULL!	#NULL!	1	4	2	4	4	3	1	1	2	2
1	1	23	5	2	3	1	2	9	2	5	1	1	#NULL!	1	1	3	3	85	181	25.95	1	3	2	42	28	636	175	6	5	#NULL!	#NULL!	1	3	2	4	4	5	1	1	2	2
1	1	24	5	1	2	1	2	5	1	5	1	2	#NULL!	1	1	2	3	54	164	20.08	4	1	2	25	7	703	710	1	1	#NULL!	#NULL!	2	3	3	4	1	1	1	1	2	2
1	1	25	5	1	4	1	3	4	1	4	1	1	#NULL!	1	1	3	3	81	177	25.85	2	2	3	27	8	667	172	1	4	#NULL!	#NULL!	1	3	2	4	1	1	1	1	2	2
1	1	29	5	1	3	1	3	5	1	4	2	1	#NULL!	1	1	2	3	92	175	30.04	3	3	3	25	17	659	355	1	5	#NULL!	#NULL!	1	3	2	4	3	1	1	1	2	2
1	1	22	3	2	1	1	2	8	1	4	1	1	#NULL!	3	3	1	1	58	171	19.84	2	1	2	23	7	670	472	2	1	#NULL!	#NULL!	2	3	3	3	1	2	1	1	4	2
1	1	27	5	1	4	1	3	2	1	4	2	2	#NULL!	1	1	3	3	71	166	25.77	4	2	2	30	23	483	314	1	4	#NULL!	#NULL!	1	3	2	4	3	1	1	1	2	2
1	1	25	5	1	1	1	2	1	2	2	2	1	#NULL!	1	1	2	3	65	169	22.76	2	4	2	10	12	566	398	4	7	3.53	49.003	2	3	2	2	2	3	1	2	2	2
1	1	25	5	1	4	1	2	4	1	5	1	2	#NULL!	1	1	2	2	66	171	22.57	2	5	2	10	7	491	184	1	9	#NULL!	#NULL!	1	3	2	2	1	1	1	2	2	2
1	1	28	3	2	1	1	2	7	1	4	2	1	#NULL!	1	5	3	3	70	168	24.8	2	5	3	18	8	463	219	2	9	#NULL!	#NULL!	2	3	2	3	1	2	1	2	4	2
1	1	27	5	2	1	1	3	4	2	2	1	1	#NULL!	1	1	3	3	79	186	22.84	4	2	2	30	16	674	346	6	4	#NULL!	#NULL!	1	3	2	4	2	5	1	1	2	2
1	1	27	5	1	3	1	3	1	1	2	2	1	#NULL!	2	1	3	3	65	166	23.59	2	4	2	30	17	272	454	2	7	#NULL!	#NULL!	2	2	3	4	3	2	1	2	2	2
1	1	29	5	2	2	1	2	6	2	0	1	1	#NULL!	1	1	3	3	99	182	29.89	3	1	4	24	12	960	386	1	1	#NULL!	#NULL!	2	4	2	3	2	1	1	1	2	2
1	1	25	5	1	1	1	3	1	2	0	1	1	#NULL!	1	2	3	3	90	173	30.07	4	1	3	30	10	1022	216	1	2	11.73	86.603	2	4	2	4	2	1	1	1	2	2
1	1	28	5	1	1	1	3	4	1	2	1	1	#NULL!	1	1	1	3	75	167	26.89	3	2	3	30	19	426	352	1	4	#NULL!	#NULL!	4	2	2	4	3	1	2	1	2	2
1	1	24	5	2	3	1	3	8	2	5	1	1	#NULL!	3	3	3	3	98	181	29.91	4	1	3	25	7	658	154	1	1	#NULL!	#NULL!	2	3	2	4	1	1	1	1	2	2
1	1	28	3	1	1	1	1	7	2	2	2	1	#NULL!	3	5	3	3	61	162	23.24	2	3	3	22	13	769	156	1	5	#NULL!	#NULL!	2	4	2	3	2	1	1	1	4	2
1	1	29	3	2	2	1	3	8	1	4	2	1	#NULL!	3	5	3	3	72	182	21.74	4	4	2	30	8	370	310	1	8	#NULL!	#NULL!	4	2	2	4	1	1	2	2	4	2
1	1	21	3	2	4	1	3	6	1	4	1	1	#NULL!	3	1	3	3	65	174	21.47	2	3	3	12	7	662	828	1	5	#NULL!	#NULL!	5	3	4	2	1	1	2	1	4	2
1	1	22	3	2	4	1	2	10	1	2	1	1	#NULL!	3	1	3	3	88	176	28.41	3	2	2	18	16	737	656	1	4	#NULL!	#NULL!	5	3	3	3	2	1	2	1	4	2
1	1	28	3	1	1	1	2	2	1	4	2	2	#NULL!	1	2	3	3	46	156	18.9	4	2	3	18	7	1163	428	5	3	#NULL!	#NULL!	4	5	2	3	1	4	2	1	4	2
1	1	26	5	1	1	1	3	1	1	4	2	2	#NULL!	1	1	3	3	80	176	25.83	2	2	4	29	19	814	684	1	3	7.32	204.521	1	4	3	4	3	1	1	1	2	2
1	1	25	5	1	1	1	2	5	1	4	2	1	#NULL!	1	1	3	3	78	172	26.37	2	2	2	30	7	525	236	1	3	#NULL!	#NULL!	4	3	2	4	1	1	2	1	2	2
1	1	28	2	1	1	1	3	5	1	4	1	2	#NULL!	1	1	3	3	65	183	19.41	3	3	4	7	7	664	331	3	5	6.31	407.443	1	3	2	1	1	2	1	1	4	2
1	1	27	5	1	1	1	3	2	1	5	2	2	#NULL!	1	1	3	3	60	162	22.86	2	2	2	7	7	644	307	1	3	#NULL!	#NULL!	1	3	2	1	1	1	1	1	2	2
1	1	28	5	1	4	1	2	2	1	5	2	2	#NULL!	3	1	3	3	78	172	26.37	2	2	3	7	7	649	377	1	4	#NULL!	#NULL!	1	3	2	1	1	1	1	1	2	2
1	1	28	5	1	3	1	3	5	1	4	2	2	#NULL!	3	1	3	3	83	177	26.49	2	1	2	7	7	946	241	2	2	#NULL!	#NULL!	1	4	2	1	1	2	1	1	2	2
1	1	28	5	2	1	1	1	6	2	0	2	1	#NULL!	3	1	3	3	82.6	173	27.6	2	3	2	25	7	826	265	4	5	3.31	44.599	2	4	2	4	1	3	1	1	2	2
1	1	34	3	1	1	1	2	4	2	0	1	2	#NULL!	1	1	3	3	79	165	29.02	4	3	3	21	18	1602	714	6	5	#NULL!	#NULL!	5	5	3	3	3	5	2	1	4	2
1	1	38	5	1	1	1	2	2	1	5	1	1	#NULL!	3	1	3	2	91.3	171.5	31.04	3	5	4	24	21	1406	574	6	9	7.13	251.178	6	5	3	3	3	5	2	2	2	2
1	1	30	5	1	1	1	3	1	1	4	1	1	#NULL!	1	5	3	3	76.4	181.5	23.19	4	4	3	21	8	1255	233	4	7	8.13	122.383	6	5	2	3	1	3	2	2	2	2
1	1	37	5	2	2	1	3	3	2	5	2	2	#NULL!	1	1	3	3	89.3	173	29.84	3	5	4	21	10	2370	1365	3	4	#NULL!	#NULL!	3	5	5	3	2	2	1	2	2	2
1	1	31	5	1	2	1	3	2	1	4	1	2	#NULL!	1	2	2	2	76	175	24.82	2	4	4	18	5	438	200	3	4	#NULL!	#NULL!	7	2	2	3	1	2	3	2	2	2
1	1	34	5	2	1	1	2	2	1	5	1	2	#NULL!	3	2	3	3	75	164	27.89	4	3	4	21	6	717	215	4	6	#NULL!	#NULL!	5	3	2	3	1	3	2	1	2	2
1	1	36	5	1	4	1	2	4	2	0	1	1	#NULL!	1	2	3	2	91	173	30.41	3	4	3	21	16	1726	667	4	7	10.88	214.816	4	5	3	3	2	3	2	2	2	2
1	1	33	5	1	1	1	2	3	1	5	1	2	#NULL!	1	1	3	3	68.7	171.5	23.36	4	4	3	20	9	291	301	1	7	#NULL!	#NULL!	4	2	2	3	2	1	2	2	2	2
1	1	33	5	2	2	1	3	5	2	0	2	2	#NULL!	1	1	3	3	86.5	173.5	28.74	3	4	4	20	7	2766	599	6	8	#NULL!	#NULL!	6	5	3	3	1	5	2	2	2	2
1	1	32	5	1	3	1	2	1	1	5	2	1	#NULL!	3	1	3	3	73	166	26.49	4	3	4	13	10	4070	1962	2	6	#NULL!	#NULL!	2	5	5	2	2	2	1	1	2	2
1	1	30	5	1	4	1	3	4	1	4	1	1	#NULL!	1	5	3	3	102.5	176	33.09	4	4	4	21	20	1547	559	5	7	#NULL!	#NULL!	5	5	3	3	3	4	2	2	2	2
1	1	36	5	1	3	1	3	4	1	4	2	2	#NULL!	1	1	1	3	80.7	164	30	3	5	3	23	10	2271	1653	3	9	#NULL!	#NULL!	4	5	5	3	2	2	2	2	2	2
1	1	32	2	1	1	1	2	5	2	0	2	2	#NULL!	1	1	3	3	61.8	171.5	21.01	2	2	4	22	5	689	95	6	4	#NULL!	#NULL!	7	3	1	3	1	5	3	1	4	2
1	1	34	5	1	4	1	3	10	1	4	1	1	#NULL!	1	2	3	2	106.9	178	33.74	3	3	3	28	27	6948	5225	6	5	#NULL!	#NULL!	4	5	5	4	4	5	2	1	2	2
1	1	34	3	2	2	1	2	8	1	4	1	1	#NULL!	1	1	2	3	93.5	171.5	31.79	2	2	4	40	27	492	383	7	3	#NULL!	#NULL!	7	3	2	4	4	5	3	1	4	2
1	1	31	4	1	3	1	2	10	1	5	1	1	#NULL!	3	1	3	3	62.9	172	21.26	4	3	3	15	8	1642	1676	5	6	#NULL!	#NULL!	4	5	5	2	1	4	2	1	3	2
1	1	37	3	1	1	1	2	2	1	4	1	2	#NULL!	3	1	3	3	92.8	180.5	28.48	3	1	4	30	9	872	603	7	1	#NULL!	#NULL!	3	4	3	4	2	5	1	1	4	2
1	1	31	3	1	1	1	2	9	2	0	1	1	#NULL!	3	1	3	3	65	163	24.46	3	2	3	8	7	630	641	4	4	11.53	115.297	7	3	3	1	1	3	3	1	4	2
1	1	32	5	1	2	1	3	1	2	0	2	2	#NULL!	1	1	3	3	68.7	178	21.68	3	2	2	30	8	418	460	3	3	#NULL!	#NULL!	2	2	3	4	1	2	1	1	2	2
1	1	31	3	2	2	1	3	6	2	0	1	2	#NULL!	1	1	2	3	79.6	178.5	24.98	4	1	4	7	10	1014	312	3	1	#NULL!	#NULL!	7	4	2	1	2	2	3	1	4	2
1	1	34	3	2	2	1	3	7	1	4	2	2	#NULL!	1	1	1	3	81.3	173	27.16	4	3	3	7	8	878	508	5	5	#NULL!	#NULL!	6	4	3	1	1	4	2	1	4	2
1	1	33	5	2	4	1	2	4	1	4	2	2	#NULL!	1	2	3	2	73.3	176	23.66	3	3	2	10	7	1032	613	2	5	5.87	30.483	1	4	3	2	1	2	1	1	2	2
1	1	35	5	1	2	1	3	1	1	4	1	2	#NULL!	1	1	3	3	66.3	168	23.49	2	2	4	23	10	449	162	3	3	#NULL!	#NULL!	4	2	2	3	2	2	2	1	2	2
1	1	31	5	2	2	1	2	3	1	4	1	1	#NULL!	1	1	2	3	56.8	161	21.91	4	2	3	7	6	1161	505	3	4	12.23	38.561	1	5	3	1	1	2	1	1	2	2
1	1	37	3	2	2	1	2	3	1	5	2	2	#NULL!	1	1	3	3	71.4	172	24.13	3	1	2	23	7	348	524	4	2	8	41.936	1	2	3	3	1	3	1	1	4	2
1	1	35	3	2	2	1	2	3	1	4	1	1	#NULL!	1	1	3	3	64.8	170	22.42	4	2	3	17	8	989	640	3	3	#NULL!	#NULL!	9	4	3	3	1	2	3	1	4	2
1	1	35	3	2	4	1	2	8	1	5	1	1	#NULL!	1	1	3	3	55.7	170	19.27	3	2	3	25	10	1233	608	5	4	#NULL!	#NULL!	4	5	3	4	2	4	2	1	4	2
1	1	37	5	2	2	1	2	5	2	0	2	2	#NULL!	1	1	3	3	96.8	176	31.25	4	1	4	30	10	1371	497	2	2	#NULL!	#NULL!	4	5	3	4	2	2	2	1	2	2
1	1	33	5	2	4	1	2	4	1	4	2	1	#NULL!	3	1	3	3	93.1	177.5	29.55	3	2	2	7	7	511	732	2	4	7.05	23.279	4	3	3	1	1	2	2	1	2	2
1	1	37	2	2	1	1	2	5	1	4	1	1	#NULL!	1	1	3	3	81.5	172.5	27.39	2	1	5	30	9	675	183	5	3	#NULL!	#NULL!	1	3	2	4	2	4	1	1	4	2
1	1	34	5	2	1	1	3	3	1	4	1	2	#NULL!	1	1	3	3	95	185	27.76	2	3	3	12	8	453	218	5	5	5.29	114.627	2	3	2	2	1	4	1	1	2	2
1	1	39	3	1	1	1	2	5	2	0	1	1	#NULL!	1	1	3	3	86.5	167.5	30.83	2	3	5	22	8	797	439	6	5	8.18	118.174	6	4	2	3	1	5	2	1	4	2
1	1	39	5	2	4	1	2	5	1	4	2	2	#NULL!	1	1	2	2	90.8	182	27.41	4	1	4	30	8	1043	1073	2	1	#NULL!	#NULL!	7	4	5	4	1	2	3	1	2	2
1	1	33	3	1	2	1	3	4	1	5	2	2	#NULL!	1	1	3	3	69	167	24.74	3	1	3	29	30	358	558	2	1	8.47	114.122	7	2	3	4	4	2	3	1	4	2
1	1	34	3	2	2	1	3	5	1	5	1	1	#NULL!	3	1	3	3	53	162.5	20.07	3	2	5	19	9	516	436	6	4	#NULL!	#NULL!	5	3	2	3	2	5	2	1	4	2
1	1	35	5	1	4	1	2	4	1	4	1	2	#NULL!	1	1	2	2	82.2	173	27.47	4	4	3	30	13	1017	331	1	7	#NULL!	#NULL!	6	4	2	4	2	1	2	2	2	2
1	1	31	5	2	1	1	2	2	2	0	1	1	#NULL!	1	1	3	3	65	172	21.97	2	3	2	25	10	827	364	5	5	9.22	130.023	4	4	2	4	2	4	2	1	2	2
1	1	39	5	1	4	1	3	1	1	4	1	2	#NULL!	1	1	3	2	72.5	175	23.67	4	2	5	12	8	1112	278	4	6	11.79	110.922	4	5	2	2	1	3	2	1	2	2
1	1	31	5	1	4	1	2	3	1	4	1	1	#NULL!	1	1	3	2	83.9	174.5	27.55	2	4	5	30	17	873	240	6	7	#NULL!	#NULL!	6	4	2	4	3	5	2	2	2	2
1	1	37	5	1	4	1	1	2	2	0	1	2	#NULL!	3	1	3	3	114.5	178.5	35.94	2	3	3	7	6	695	764	2	6	#NULL!	#NULL!	4	3	4	1	1	2	2	1	2	2
1	1	47	5	1	2	1	3	7	2	0	1	1	#NULL!	1	1	3	3	82	169	28.71	4	3	5	22	9	5086	4711	6	6	#NULL!	#NULL!	3	5	5	3	2	5	1	1	2	2
1	1	42	5	2	4	1	1	5	1	5	1	2	#NULL!	3	1	3	3	71	173	23.72	2	4	5	25	21	61	81	4	7	#NULL!	#NULL!	3	1	1	4	3	3	1	2	2	2
1	1	42	4	2	1	1	2	10	2	0	1	2	#NULL!	3	5	3	3	85	173	28.4	3	5	4	23	12	2605	211	6	9	#NULL!	#NULL!	4	5	2	3	2	5	2	2	3	2
1	1	47	5	2	4	1	2	4	2	0	2	2	#NULL!	3	5	3	2	87.6	179	27.34	4	3	5	26	18	5568	173	4	5	#NULL!	#NULL!	3	5	2	4	3	3	1	1	2	2
1	1	46	5	2	1	1	2	1	1	4	1	1	#NULL!	3	1	3	3	69.8	167	25.03	3	5	4	23	9	2463	11	5	9	#NULL!	#NULL!	4	5	1	3	2	4	2	2	2	2
1	1	45	5	1	2	1	2	1	1	5	1	1	#NULL!	3	1	3	3	77.3	178.5	24.26	2	2	4	23	21	2671	30	5	4	#NULL!	#NULL!	4	5	1	3	3	4	2	1	2	2
1	1	49	5	1	2	1	2	7	2	0	2	2	#NULL!	1	1	2	3	71	171	24.28	4	4	6	20	8	2983	688	6	8	#NULL!	#NULL!	3	5	3	3	1	5	1	2	2	2
1	1	48	3	1	2	1	3	1	1	4	2	2	#NULL!	1	1	3	3	60.6	164	22.53	2	2	4	22	7	475	86	6	4	8.25	111.253	4	3	1	3	1	5	2	1	4	2
1	1	47	5	1	1	1	2	5	2	0	1	1	#NULL!	1	1	1	3	71	178	22.41	4	5	4	18	5	576	369	6	9	#NULL!	#NULL!	4	3	2	3	1	5	2	2	2	2
1	1	45	2	1	1	1	3	5	2	0	1	2	#NULL!	1	5	3	3	86	169	30.11	4	3	4	21	15	945	710	6	6	#NULL!	#NULL!	3	4	3	3	2	5	1	1	4	2
1	1	40	2	2	1	1	2	4	1	2	1	1	#NULL!	1	1	3	3	79.3	169	27.77	3	5	4	27	9	4387	2461	6	9	#NULL!	#NULL!	3	5	5	4	2	5	1	2	4	2
1	1	40	3	1	1	1	2	2	2	0	1	2	#NULL!	3	3	3	3	71.9	170	24.88	4	5	3	25	8	1000	200	6	9	#NULL!	#NULL!	4	4	2	4	1	5	2	2	4	2
1	1	48	3	1	1	1	1	4	1	4	2	2	#NULL!	3	1	3	3	72.2	169	25.28	2	3	5	20	9	177	24	6	6	#NULL!	#NULL!	4	2	1	3	2	5	2	1	4	2
1	1	49	3	2	1	1	3	1	1	5	2	2	#NULL!	1	1	3	3	70.9	172	23.97	4	5	5	24	19	538	351	6	9	#NULL!	#NULL!	3	3	2	3	3	5	1	2	4	2
1	1	45	3	1	1	1	3	2	1	4	1	1	#NULL!	1	5	2	3	64.1	168	22.71	3	1	4	30	27	5720	5032	6	2	#NULL!	#NULL!	5	5	5	4	4	5	2	1	4	2
1	1	48	5	1	1	1	3	2	1	4	2	1	#NULL!	1	1	3	3	86.5	168	30.65	2	1	5	33	27	809	946	5	2	#NULL!	#NULL!	7	4	4	4	4	4	3	1	2	2
1	1	42	2	2	1	1	3	8	2	0	1	2	#NULL!	3	5	3	3	62	162	23.62	3	1	4	20	7	615	472	1	1	#NULL!	#NULL!	1	3	3	3	1	1	1	1	4	2
1	1	46	4	1	1	1	1	9	2	0	2	2	#NULL!	3	5	3	3	77.3	162.5	29.27	2	1	5	13	9	597	252	8	2	9.32	114.207	1	3	2	2	2	5	1	1	3	2
1	1	40	5	1	4	1	3	1	2	0	2	2	#NULL!	1	1	3	3	88.8	169	31.09	2	1	4	7	7	245	243	2	2	#NULL!	#NULL!	4	2	2	1	1	2	2	1	2	2
1	1	46	3	1	1	1	3	9	2	0	1	2	#NULL!	1	1	3	3	71	176	22.92	3	5	5	8	7	537	412	5	9	#NULL!	#NULL!	4	3	2	1	1	4	2	2	4	2
1	1	47	1	1	1	1	2	2	1	4	1	1	#NULL!	1	1	3	3	75	169	26.26	3	3	4	7	7	434	554	7	6	#NULL!	#NULL!	1	2	3	1	1	5	1	1	4	2
1	1	46	2	1	1	1	3	10	2	0	1	2	#NULL!	1	1	3	3	72	178	22.72	2	1	4	7	7	420	131	3	2	#NULL!	#NULL!	7	2	2	1	1	2	3	1	4	2
1	1	45	3	1	1	1	2	7	1	4	1	1	#NULL!	1	1	1	3	63	167	22.59	2	1	4	13	7	521	147	3	2	#NULL!	#NULL!	5	3	2	2	1	2	2	1	4	2
1	1	48	3	1	1	1	2	8	2	0	1	1	#NULL!	1	2	2	3	76	165	27.92	2	1	5	7	7	450	124	1	1	#NULL!	#NULL!	7	2	2	1	1	1	3	1	4	2
1	1	41	5	1	1	1	2	7	1	4	1	1	#NULL!	1	1	3	3	61	174	20.15	2	1	4	7	7	383	286	3	1	#NULL!	#NULL!	2	2	2	1	1	2	1	1	2	2
1	1	45	2	1	1	1	1	7	1	2	1	1	#NULL!	1	1	3	3	62	167	22.23	3	1	4	30	23	595	236	6	1	#NULL!	#NULL!	3	3	2	4	3	5	1	1	4	2
1	1	49	5	2	4	1	2	3	1	4	1	1	#NULL!	1	1	2	1	80	176	25.83	3	1	4	30	23	516	403	2	2	#NULL!	#NULL!	6	3	2	4	3	2	2	1	2	2
1	1	41	4	2	1	1	2	5	1	5	2	1	#NULL!	1	1	1	3	82	168	29.05	3	5	4	7	7	934	1020	5	9	4.02	51.352	9	4	4	1	1	4	3	2	3	2
1	1	42	3	2	2	1	2	5	1	5	1	1	#NULL!	1	5	3	3	64	170	22.15	3	5	4	18	7	866	618	2	9	8.36	52.789	3	4	3	3	1	2	1	2	4	2
1	1	40	2	1	3	1	1	4	1	5	2	1	#NULL!	1	1	3	3	74	164	27.51	3	1	4	7	8	1201	418	7	1	29.05	103.751	7	5	2	1	1	5	3	1	4	2
1	1	42	2	2	1	1	2	7	2	0	1	2	#NULL!	3	5	3	3	71	168	25.16	3	3	4	7	7	1122	580	9	5	#NULL!	#NULL!	4	5	3	1	1	5	2	1	4	2
1	1	41	2	1	1	1	3	9	2	0	1	2	#NULL!	1	1	3	3	70.9	171	24.25	3	4	4	24	30	584	550	5	8	#NULL!	#NULL!	8	3	3	3	4	4	3	2	4	2
1	1	49	3	1	1	1	3	7	1	4	1	1	#NULL!	1	1	3	3	71	172	24	3	5	4	13	8	683	449	9	9	#NULL!	#NULL!	5	3	2	2	1	5	2	2	4	2
1	1	40	3	1	1	1	3	7	1	5	2	2	#NULL!	1	1	3	3	60	167	21.51	4	2	4	30	7	764	390	4	2	#NULL!	#NULL!	9	4	2	4	1	3	3	1	4	2
1	1	42	4	2	1	1	2	8	1	4	1	1	#NULL!	1	1	3	3	75	166	27.22	2	5	5	13	8	743	230	7	9	#NULL!	#NULL!	3	3	2	2	1	5	1	2	3	2
1	1	49	3	1	1	1	3	5	2	0	2	2	#NULL!	1	2	3	3	76	170	26.3	3	5	4	29	22	969	598	6	10	11.09	127.581	5	4	3	4	3	5	2	2	4	2
1	1	41	5	1	4	1	1	10	2	0	2	1	#NULL!	1	1	3	3	71	174	23.45	3	2	4	10	7	1195	406	2	3	#NULL!	#NULL!	1	5	2	2	1	2	1	1	2	2
1	1	44	4	2	1	1	2	10	2	0	2	2	#NULL!	3	3	3	2	70.6	169.5	24.57	2	5	4	30	10	1071	431	8	9	#NULL!	#NULL!	4	5	2	4	2	5	2	2	3	2
1	1	45	4	1	4	1	3	3	1	4	1	1	#NULL!	1	2	3	3	87.7	170	30.35	3	5	4	24	8	1935	1898	6	9	11.11	112.35	4	5	5	3	1	5	2	2	3	2
1	1	54	5	2	2	1	2	10	1	4	1	2	#NULL!	1	1	3	3	80.4	164	29.89	4	5	5	25	17	1764	1226	6	9	45.75	473.186	2	5	5	4	3	5	1	2	2	2
1	1	51	5	1	1	1	2	2	1	5	2	2	#NULL!	1	1	3	3	86.2	180	26.6	2	5	6	25	22	1391	1945	6	9	#NULL!	#NULL!	2	5	5	4	3	5	1	2	2	2
1	1	51	3	1	1	1	2	5	2	0	2	1	#NULL!	2	#NULL!	3	3	96	173	32.08	3	5	5	25	17	2690	1123	6	9	#NULL!	#NULL!	2	5	5	4	3	5	1	2	4	2
1	1	58	4	2	2	1	3	4	2	0	1	2	#NULL!	1	1	3	3	63.5	165	23.32	2	5	6	25	12	808	200	6	9	#NULL!	#NULL!	3	4	2	4	2	5	1	2	3	2
1	1	55	4	1	2	1	3	10	2	0	2	2	#NULL!	1	1	3	3	73	173	24.39	4	5	4	22	19	1952	712	6	9	#NULL!	#NULL!	2	5	3	3	3	5	1	2	3	2
1	1	56	3	2	1	1	3	6	1	4	2	2	#NULL!	1	1	3	3	94.2	172	31.84	3	5	5	20	22	5644	1958	6	9	#NULL!	#NULL!	2	5	5	3	3	5	1	2	4	2
1	1	50	4	1	1	1	3	4	2	0	2	2	#NULL!	1	1	3	3	85.6	169	29.97	4	5	3	22	6	1329	558	6	9	3.74	68.041	2	5	3	3	1	5	1	2	3	2
1	1	50	4	2	1	1	2	2	1	4	1	1	#NULL!	3	2	3	3	59.3	171	20.28	3	4	5	17	5	1104	1080	6	9	#NULL!	#NULL!	1	5	5	3	1	5	1	2	3	2
1	1	56	4	1	2	1	2	2	1	4	2	2	#NULL!	1	1	3	3	55.9	171.5	19.01	2	5	6	15	8	505	200	6	9	#NULL!	#NULL!	2	3	2	2	1	5	1	2	3	2
1	1	55	2	1	1	1	1	2	1	4	2	2	#NULL!	1	1	3	3	87.2	170.5	30	3	5	5	24	5	3430	1931	6	9	4.32	134.411	1	5	5	3	1	5	1	2	4	2
1	1	55	4	2	2	1	1	10	1	4	2	2	#NULL!	3	2	3	3	61.9	165	22.74	1	1	5	27	27	5554	3282	4	1	#NULL!	#NULL!	5	5	5	4	4	3	2	1	3	2
1	1	56	5	1	1	1	3	1	1	4	2	2	#NULL!	1	1	3	3	93	168	32.95	3	1	5	34	27	4604	3944	5	1	#NULL!	#NULL!	7	5	5	4	4	4	3	1	2	2
1	1	55	5	2	3	1	3	3	1	4	2	2	#NULL!	3	1	3	3	70.1	162	26.71	3	5	5	23	19	45	4780	6	9	3.28	39.971	2	1	5	3	3	5	1	2	2	2
1	1	51	3	1	1	1	3	7	1	4	1	1	#NULL!	1	1	3	3	71.5	168	25.33	4	5	5	26	14	3437	4817	6	9	#NULL!	#NULL!	5	5	5	4	2	5	2	2	4	2
1	1	51	3	2	1	1	2	8	1	4	1	1	#NULL!	1	1	3	3	80.8	165	29.68	3	3	4	8	7	713	644	5	5	#NULL!	#NULL!	4	3	3	1	1	4	2	1	4	2
1	1	52	5	1	1	1	2	1	1	5	1	2	#NULL!	1	1	2	3	85.2	165	31.29	2	1	6	7	7	381	126	6	2	#NULL!	#NULL!	6	2	2	1	1	5	2	1	2	2
1	1	53	3	2	1	1	3	1	1	2	1	1	#NULL!	1	1	3	3	67	175	21.88	2	1	5	7	6	261	164	4	1	#NULL!	#NULL!	4	2	2	1	1	3	2	1	4	2
1	1	51	2	1	4	1	2	9	1	4	1	1	#NULL!	3	1	3	3	74.9	182	22.61	2	2	5	7	7	480	457	4	2	#NULL!	#NULL!	3	3	3	1	1	3	1	1	4	2
1	1	52	5	1	1	1	1	3	1	2	1	1	#NULL!	1	1	3	3	68.3	170	23.63	2	1	5	7	7	198	118	6	1	#NULL!	#NULL!	6	2	2	1	1	5	2	1	2	2
1	1	59	4	2	4	1	2	3	1	4	1	2	#NULL!	1	1	3	2	69.6	168	24.66	1	1	6	5	6	543	212	5	1	#NULL!	#NULL!	2	3	2	1	1	4	1	1	3	2
1	1	56	1	1	1	1	3	10	2	0	1	2	#NULL!	1	1	3	3	60.5	160	23.63	2	3	5	7	5	249	104	6	3	#NULL!	#NULL!	4	2	2	1	1	5	2	1	4	2
1	1	51	5	2	4	1	3	2	1	4	2	2	#NULL!	1	1	3	3	70.1	175	22.89	4	1	5	5	7	857	306	6	1	#NULL!	#NULL!	4	4	2	1	1	5	2	1	2	2
1	1	53	5	1	1	1	2	1	1	5	1	2	#NULL!	1	1	3	3	63.2	155	26.31	3	3	5	9	5	215	173	6	3	#NULL!	#NULL!	4	2	2	2	1	5	2	1	2	2
1	1	58	3	1	2	1	3	7	2	0	1	2	#NULL!	1	1	3	3	70.1	165	25.75	2	2	5	5	4	499	241	6	2	#NULL!	#NULL!	4	3	2	1	1	5	2	1	4	2
1	1	53	2	3	2	1	2	5	2	0	2	2	#NULL!	1	1	3	3	95	175	31.02	3	4	5	17	7	483	488	6	4	#NULL!	#NULL!	1	3	3	3	1	5	1	2	4	2
1	1	56	2	1	1	1	2	8	1	5	1	2	#NULL!	1	1	3	3	57	164	21.19	3	3	5	7	7	609	493	6	6	#NULL!	#NULL!	3	3	3	1	1	5	1	1	4	2
1	1	56	1	1	1	1	3	7	2	0	2	2	#NULL!	1	1	3	3	70.3	164	26.14	4	4	5	30	19	356	289	8	7	#NULL!	#NULL!	6	2	2	4	3	5	2	2	4	2
1	1	59	3	2	2	1	3	8	1	5	2	2	#NULL!	1	1	3	3	64.1	171	21.92	2	2	6	9	8	469	131	9	3	#NULL!	#NULL!	8	3	2	2	1	5	3	1	4	2
1	1	58	3	2	2	1	2	7	1	4	1	2	#NULL!	1	1	3	3	69.4	176	22.4	2	5	5	30	30	766	160	6	9	#NULL!	#NULL!	4	4	2	4	4	5	2	2	4	2
1	1	56	2	1	1	1	2	9	1	5	1	2	#NULL!	1	1	3	3	69.6	174	22.99	2	5	5	30	27	745	246	6	9	#NULL!	#NULL!	7	3	2	4	4	5	3	2	4	2
1	1	55	2	2	1	1	3	7	1	4	1	1	#NULL!	1	1	3	3	58.4	176	18.85	2	5	5	30	29	325	238	6	9	#NULL!	#NULL!	9	2	2	4	4	5	3	2	4	2
1	1	57	3	1	1	1	2	8	2	0	1	2	#NULL!	1	1	3	3	70.1	159	27.73	4	5	6	19	7	340	827	6	9	#NULL!	#NULL!	3	2	4	3	1	5	1	2	4	2
1	1	52	2	1	2	1	2	7	1	1	1	2	#NULL!	3	3	3	3	55.5	156	22.81	2	5	5	36	6	358	291	8	9	6.43	53.254	1	2	2	4	1	5	1	2	4	2
1	1	59	5	1	1	1	3	3	1	4	1	1	#NULL!	1	1	3	3	89.5	175	29.22	3	5	6	28	18	979	875	7	9	#NULL!	#NULL!	9	4	4	4	3	5	3	2	2	2
1	1	50	2	1	1	1	3	6	1	5	2	2	#NULL!	1	1	3	3	96.1	168	34.05	2	2	5	5	5	386	174	6	3	#NULL!	#NULL!	7	2	2	1	1	5	3	1	4	2
1	1	52	3	1	2	1	3	5	2	0	2	2	#NULL!	1	1	3	3	69.6	166	25.26	3	2	4	30	6	416	739	10	4	#NULL!	#NULL!	8	2	3	4	1	5	3	1	4	2
1	1	55	3	2	3	1	3	10	2	0	2	2	#NULL!	1	2	3	3	68.3	159.5	26.85	3	2	5	22	26	853	723	12	4	#NULL!	#NULL!	5	4	3	3	4	5	2	1	4	2
1	1	50	3	2	2	1	3	8	2	0	1	2	#NULL!	3	1	3	3	70.3	166	25.51	3	4	4	30	22	630	669	5	7	#NULL!	#NULL!	5	3	3	4	3	4	2	2	4	2
1	1	52	3	2	1	1	2	3	2	0	2	2	#NULL!	1	2	3	3	87.4	170	30.24	3	3	5	30	16	771	780	3	5	9.72	161.841	5	4	4	4	2	2	2	1	4	2
1	1	57	3	2	2	1	2	4	1	4	1	2	#NULL!	1	3	2	3	64.7	162.5	24.5	2	3	6	5	5	724	269	4	6	4	165.353	5	3	2	1	1	3	2	1	4	2
1	1	55	5	1	4	1	3	2	1	5	2	2	#NULL!	1	1	3	3	69.4	177	22.15	4	5	4	5	5	573	390	1	9	12.26	114.198	8	3	2	1	1	1	3	2	2	2
1	1	55	5	1	3	1	3	3	1	5	2	2	#NULL!	3	2	2	3	81	164	30.12	2	5	6	10	9	578	200	8	8	13.9	151.279	4	3	2	2	2	5	2	2	2	2
1	1	60	5	1	2	1	2	8	2	0	2	2	#NULL!	1	1	3	3	84	165	30.85	3	5	5	25	18	730	1149	6	9	#NULL!	#NULL!	2	3	5	4	3	5	1	2	2	2
1	1	64	5	1	1	1	2	5	1	4	1	1	#NULL!	1	1	3	3	79	167	28.33	3	5	6	24	22	162	183	6	9	#NULL!	#NULL!	2	2	2	3	3	5	1	2	2	2
1	1	69	2	1	1	1	3	9	2	0	2	2	#NULL!	1	1	3	3	70	170	24.22	4	5	5	23	8	2130	1291	6	9	#NULL!	#NULL!	2	5	5	3	1	5	1	2	4	2
1	1	60	2	2	1	1	1	5	1	5	2	2	#NULL!	1	1	3	3	75.6	172	25.55	3	5	6	27	21	151	117	6	9	#NULL!	#NULL!	2	2	2	4	3	5	1	2	4	2
1	1	60	2	1	1	1	3	6	1	2	1	2	#NULL!	1	1	3	3	53.3	168	18.88	4	4	6	21	8	525	38	6	8	#NULL!	#NULL!	2	3	1	3	1	5	1	2	4	2
1	1	63	1	1	1	1	1	4	1	4	1	1	#NULL!	1	1	3	3	58.6	161	22.61	3	5	6	11	5	792	225	6	9	#NULL!	#NULL!	2	4	2	2	1	5	1	2	4	2
1	1	71	1	1	1	1	3	4	1	4	2	1	#NULL!	1	1	3	3	60.4	168	21.4	2	5	6	23	9	259	73	6	9	#NULL!	#NULL!	2	2	1	3	2	5	1	2	4	2
1	1	62	4	1	1	1	2	1	1	4	1	1	#NULL!	1	1	3	3	60.9	164	22.64	3	5	5	24	5	113	614	6	9	#NULL!	#NULL!	2	2	3	3	1	5	1	2	3	2
1	1	68	5	1	4	1	2	1	2	0	2	2	#NULL!	1	5	1	3	62.7	156	25.76	2	5	6	23	19	618	111	6	9	1.95	32.553	2	3	2	3	3	5	1	2	2	2
1	1	68	5	2	4	2	2	3	2	0	2	2	#NULL!	1	5	2	3	77.6	165.5	28.33	4	5	5	23	20	606	453	6	9	#NULL!	#NULL!	2	3	3	3	3	5	1	2	2	2
1	1	69	3	2	4	1	2	6	2	0	2	2	#NULL!	1	1	3	3	73	174	24.11	2	5	6	4	4	664	384	6	9	#NULL!	#NULL!	4	3	2	1	1	5	2	2	4	2
1	1	65	5	1	1	1	2	10	1	4	1	2	#NULL!	1	5	3	3	77.4	157	31.4	3	3	6	8	4	434	398	7	5	#NULL!	#NULL!	3	2	2	1	1	5	1	1	2	2
1	1	60	5	1	1	1	1	1	1	4	2	2	#NULL!	1	1	3	3	100.4	175	32.78	3	2	5	5	4	152	638	3	3	#NULL!	#NULL!	7	2	3	1	1	2	3	1	2	2
1	1	62	3	1	1	1	1	4	1	5	1	1	#NULL!	1	1	3	3	88	168	31.18	3	5	6	5	4	379	419	6	9	#NULL!	#NULL!	7	2	2	1	1	5	3	2	4	2
1	1	60	2	1	1	1	3	9	2	0	2	2	#NULL!	3	1	3	3	75	165	27.55	1	4	6	6	4	949	414	9	8	#NULL!	#NULL!	1	4	2	1	1	5	1	2	4	2
1	1	61	3	1	1	1	2	2	2	0	1	1	#NULL!	3	1	3	3	73.4	164	27.29	3	3	6	30	30	412	512	8	6	3.51	38.688	9	2	3	4	4	5	3	1	4	2
1	1	68	2	1	1	1	1	1	2	0	2	2	#NULL!	1	1	3	3	73.3	160.5	28.45	3	5	6	30	7	950	895	9	9	#NULL!	#NULL!	4	4	4	4	1	5	2	2	4	2
1	1	63	3	1	1	1	1	2	1	4	1	2	#NULL!	1	1	3	3	57.3	168	20.3	2	5	5	30	30	587	535	6	10	#NULL!	#NULL!	4	3	3	4	4	5	2	2	4	2
1	1	63	2	1	1	1	1	6	2	0	1	1	#NULL!	1	1	3	3	62.5	170.5	21.5	3	3	5	33	30	818	608	6	5	#NULL!	#NULL!	1	4	3	4	4	5	1	1	4	2
1	1	60	2	1	2	1	1	2	2	0	2	2	#NULL!	1	1	3	3	71	157	28.8	3	5	5	39	27	728	318	9	12	#NULL!	#NULL!	6	3	2	4	4	5	2	2	4	2
1	1	63	5	1	4	1	1	2	1	4	1	2	#NULL!	1	1	3	3	95.6	160	37.34	3	1	5	30	27	235	164	2	1	#NULL!	#NULL!	6	2	2	4	4	2	2	1	2	2
1	1	63	5	1	4	1	2	1	1	5	2	1	#NULL!	1	1	3	3	91	171	31.12	4	5	6	23	7	733	551	6	9	4.3	60.05	2	3	3	3	1	5	1	2	2	2
1	1	67	3	1	4	1	2	4	1	5	2	2	#NULL!	1	1	3	3	81.1	167	29.08	2	5	6	20	5	746	812	6	9	#NULL!	#NULL!	2	3	4	3	1	5	1	2	4	2
1	1	67	5	1	2	1	2	3	1	5	1	2	#NULL!	3	5	2	3	56.1	170	19.41	4	4	6	22	7	362	103	6	8	#NULL!	#NULL!	2	2	2	3	1	5	1	2	2	2
1	1	63	4	1	2	1	3	4	1	4	2	2	#NULL!	1	5	3	3	82.2	168	29.12	4	5	6	24	12	660	585	6	9	4.3	50.672	2	3	3	3	2	5	1	2	3	2
1	1	60	5	1	4	1	2	2	1	4	1	2	#NULL!	1	1	3	3	53.6	163	20.17	3	1	5	5	4	379	388	6	1	#NULL!	#NULL!	4	2	2	1	1	5	2	1	2	2
1	1	68	2	1	1	1	1	10	1	4	1	1	#NULL!	3	1	3	3	78.8	173	26.33	2	1	6	4	4	26	4	6	1	#NULL!	#NULL!	7	1	1	1	1	5	3	1	4	2
1	2	25	5	1	4	1	3	2	1	5	2	2	1	1	5	2	3	73	170	25.26	4	3	3	24	18	116	2	2	6	#NULL!	#NULL!	8	2	1	3	3	2	3	1	2	2
1	2	25	5	1	1	1	3	1	2	5	2	2	1	1	2	3	3	73	163	27.48	4	4	3	22	6	218	10	6	8	9.6	188.972	3	2	1	3	1	5	1	2	2	2
1	2	28	5	1	1	1	3	2	2	0	2	2	1	1	1	2	2	91	161	35.11	2	2	2	10	8	460	56	3	3	#NULL!	#NULL!	3	3	1	2	1	2	1	1	2	2
1	2	26	5	1	4	1	3	1	2	0	2	2	2	1	3	3	2	55	163	20.7	2	1	2	25	18	96	175	3	2	#NULL!	#NULL!	3	1	2	4	3	2	1	1	2	2
1	2	29	5	1	2	1	3	1	2	0	2	1	1	1	5	2	2	67	162	25.53	2	3	2	24	8	8	15	4	5	#NULL!	#NULL!	9	1	1	3	1	3	3	1	2	2
1	2	24	5	1	4	1	2	1	2	0	2	1	1	1	2	1	2	59	165	21.67	2	1	2	26	22	295	70	2	2	3.99	100.372	8	2	1	4	3	2	3	1	2	2
1	2	26	5	1	1	1	2	2	2	0	2	2	1	1	2	2	2	57	170	19.72	4	5	3	22	11	1133	162	1	9	#NULL!	#NULL!	9	5	2	3	2	1	3	2	2	2
1	2	26	3	1	1	1	3	1	1	5	2	1	2	1	2	3	3	59	155	24.56	4	5	3	23	20	864	23	2	9	3.84	78.947	9	4	1	3	3	2	3	2	4	2
1	2	28	5	1	1	1	2	1	2	0	2	2	2	3	3	3	3	73	162	27.82	2	4	3	14	8	238	159	6	8	10.95	118.461	9	2	2	2	1	5	3	2	2	2
1	2	24	3	1	1	1	3	1	1	4	2	1	2	1	3	2	2	57	157	23.12	3	3	3	24	11	1020	329	1	6	#NULL!	#NULL!	7	4	2	3	2	1	3	1	4	2
1	2	25	4	1	3	1	3	1	1	5	1	1	1	1	2	3	3	74	164	27.51	4	3	#NULL!	21	21	299	70	1	6	#NULL!	#NULL!	7	2	1	3	3	1	3	1	3	2
1	2	27	5	1	3	1	3	1	2	0	2	2	1	1	2	1	3	61	167	21.87	4	5	4	23	9	497	4	1	9	#NULL!	#NULL!	9	3	1	3	2	1	3	2	2	2
1	2	29	3	1	1	1	3	1	1	5	2	2	1	3	3	3	3	56	157	22.72	2	2	3	21	20	400	60	2	3	#NULL!	#NULL!	9	2	1	3	3	2	3	1	4	2
1	2	25	5	2	1	1	3	2	1	4	2	2	1	1	5	1	1	58	163	21.83	4	5	2	24	23	1196	281	4	9	#NULL!	#NULL!	8	5	2	3	3	3	3	2	2	2
1	2	26	5	1	1	1	3	4	1	5	2	1	1	1	2	2	3	71	161	27.39	3	5	2	24	25	1923	636	6	9	#NULL!	#NULL!	8	5	3	3	4	5	3	2	2	2
1	2	26	5	1	1	1	2	2	1	5	2	1	1	1	3	3	2	62	159	24.52	3	5	2	24	16	806	351	2	9	#NULL!	#NULL!	8	4	2	3	2	2	3	2	2	2
1	2	29	5	1	2	1	3	1	2	0	2	1	1	3	1	2	2	56	161	21.6	4	4	2	24	9	1387	283	2	7	#NULL!	#NULL!	8	5	2	3	2	2	3	2	2	2
1	2	25	5	3	1	1	2	2	1	4	2	2	2	1	2	1	2	43	154	18.13	2	2	3	24	16	391	191	3	4	0.27	2.195	8	2	2	3	2	2	3	1	2	2
1	2	20	3	1	3	1	2	4	2	0	2	1	1	1	2	2	3	45	146	21.11	4	4	2	24	22	756	102	1	8	#NULL!	#NULL!	7	4	2	3	3	1	3	2	4	2
1	2	24	5	1	1	1	3	3	1	5	2	2	1	1	2	2	3	55	165	20.2	4	1	2	45	27	479	70	5	1	#NULL!	#NULL!	4	3	1	4	4	4	2	1	2	2
1	2	25	3	1	1	1	3	1	1	5	2	2	1	1	3	2	1	90	152	38.95	4	2	2	42	35	641	256	8	3	#NULL!	#NULL!	2	3	2	4	4	5	1	1	4	2
1	2	26	5	1	1	1	3	2	2	0	2	2	2	3	5	3	3	55	160	21.48	2	2	2	39	28	684	52	7	4	8.48	56.152	4	3	1	4	4	5	2	1	2	2
1	2	25	5	3	1	1	2	3	1	5	2	2	1	3	1	3	2	65	160	25.39	2	2	2	10	8	360	249	1	3	10.83	110.282	5	2	2	2	1	1	2	1	2	2
1	2	25	5	1	1	1	3	1	1	5	2	2	1	1	3	3	2	45	157	18.26	4	1	2	17	7	679	843	1	1	#NULL!	#NULL!	1	3	4	3	1	1	1	1	2	2
1	2	27	5	1	1	1	3	2	1	4	2	2	1	3	1	2	3	64	158	25.64	4	1	2	20	9	587	434	1	1	#NULL!	#NULL!	2	3	2	3	2	1	1	1	2	2
1	2	28	5	1	1	1	2	2	1	5	2	2	2	3	1	3	2	46	152	19.91	2	1	2	22	7	511	234	1	1	#NULL!	#NULL!	4	3	2	3	1	1	2	1	2	2
1	2	28	5	1	2	1	2	1	1	5	2	2	1	3	3	3	2	55	155	22.89	4	1	2	8	7	393	383	1	1	#NULL!	#NULL!	2	2	2	1	1	1	1	1	2	2
1	2	29	3	1	1	1	2	10	1	5	2	2	1	1	1	2	3	70	158	28.04	4	3	4	22	8	642	316	2	5	#NULL!	#NULL!	2	3	2	3	1	2	1	1	4	2
1	2	29	5	1	3	1	2	1	1	5	2	1	1	1	1	1	2	45	150	20	4	1	2	30	19	528	263	1	2	#NULL!	#NULL!	2	3	2	4	3	1	1	1	2	2
1	2	29	5	1	1	1	2	2	1	5	2	2	1	3	1	2	3	65	157	26.37	4	2	3	7	7	481	103	3	4	#NULL!	#NULL!	1	3	2	1	1	2	1	1	2	2
1	2	24	5	1	3	1	3	2	1	5	1	1	1	3	3	3	3	53	157	21.5	2	1	2	12	17	493	190	1	2	#NULL!	#NULL!	2	3	2	2	3	1	1	1	2	2
1	2	24	5	1	3	1	2	1	2	0	2	2	2	1	1	1	3	62	166	22.5	3	1	2	22	10	587	319	2	2	#NULL!	#NULL!	1	3	2	3	2	2	1	1	2	2
1	2	29	5	1	4	1	3	2	1	5	2	1	1	1	1	2	2	62	155	25.81	3	3	3	30	19	816	473	2	5	#NULL!	#NULL!	2	4	3	4	3	2	1	1	2	2
1	2	25	5	1	1	1	3	3	2	0	2	2	1	1	3	1	2	50	160	19.53	2	1	2	9	7	536	575	4	1	#NULL!	#NULL!	2	3	3	2	1	3	1	1	2	2
1	2	26	4	1	1	1	1	6	1	5	2	2	1	1	3	3	3	64	165	23.51	2	1	2	30	9	357	109	1	2	#NULL!	#NULL!	2	2	2	4	2	1	1	1	3	2
1	2	24	5	2	1	1	3	5	2	5	1	1	1	3	2	2	2	66	161	25.46	2	5	2	30	7	728	353	1	9	3.93	127.371	4	3	2	4	1	1	2	2	2	2
1	2	28	5	1	4	1	3	1	1	5	2	1	1	1	3	3	2	65	164	24.17	4	2	2	15	19	639	510	1	3	#NULL!	#NULL!	5	3	3	2	3	1	2	1	2	2
1	2	21	1	1	1	1	2	3	2	0	2	1	1	1	2	3	3	52	164	19.33	3	3	2	12	7	483	759	1	5	#NULL!	#NULL!	4	3	4	2	1	1	2	1	4	2
1	2	25	5	1	1	1	2	6	2	0	2	2	1	1	5	3	3	53	154	22.35	4	3	2	30	30	448	356	1	5	#NULL!	#NULL!	4	2	2	4	4	1	2	1	2	2
1	2	29	5	1	2	1	2	4	2	0	2	1	1	3	1	2	2	51	167	18.29	2	3	2	30	8	690	400	1	5	#NULL!	#NULL!	2	3	2	4	1	1	1	1	2	2
1	2	22	3	1	1	1	3	2	2	0	2	2	1	1	1	3	3	50	150	22.22	2	1	2	27	20	259	103	1	1	#NULL!	#NULL!	2	2	2	4	3	1	1	1	4	2
1	2	25	5	1	1	1	3	1	1	4	2	1	1	1	1	3	2	56	148	25.57	2	3	2	30	10	168	331	1	6	#NULL!	#NULL!	2	2	2	4	2	1	1	1	2	2
1	2	29	5	1	1	1	3	6	2	0	2	2	1	1	3	3	3	57	159	22.55	2	2	3	30	7	155	57	1	4	#NULL!	#NULL!	2	2	1	4	1	1	1	1	2	2
1	2	26	4	2	2	1	3	4	2	5	2	2	1	3	1	3	3	54	155	22.48	4	1	2	29	15	765	403	1	1	#NULL!	#NULL!	4	4	2	4	2	1	2	1	3	2
1	2	21	5	1	1	1	2	5	2	5	2	1	1	3	1	2	2	45	156	18.49	2	1	2	25	7	774	322	1	1	#NULL!	#NULL!	4	4	2	4	1	1	2	1	2	2
1	2	26	5	2	1	1	2	4	1	4	2	2	1	3	2	1	3	66	165	24.24	4	2	2	30	19	358	262	1	3	#NULL!	#NULL!	5	2	2	4	3	1	2	1	2	2
1	2	26	5	2	3	1	2	2	2	5	2	1	1	1	3	3	2	78	160	30.47	2	1	2	13	7	537	235	1	1	#NULL!	#NULL!	4	3	2	2	1	1	2	1	2	2
1	2	27	3	1	1	1	2	4	2	0	2	2	2	1	3	1	2	73	155	30.39	4	3	3	30	7	613	187	1	5	#NULL!	#NULL!	1	3	2	4	1	1	1	1	4	2
1	2	25	5	1	1	1	2	4	2	0	2	2	1	1	3	2	3	59	155	24.56	2	3	2	7	7	694	93	2	5	9.22	136.664	4	3	1	1	1	2	2	1	2	2
1	2	25	5	1	2	1	3	2	2	0	2	2	1	1	2	2	2	40	160	15.63	2	3	2	7	7	555	238	1	5	9.53	173.158	2	3	2	1	1	1	1	1	2	2
1	2	25	5	1	1	1	3	1	1	5	2	1	2	3	5	1	2	92	165	33.79	4	5	3	29	23	728	155	1	9	#NULL!	#NULL!	2	3	2	4	3	1	1	2	2	2
1	2	25	5	1	1	1	3	2	2	5	2	2	1	1	5	3	3	58	158	23.23	2	5	2	24	7	593	610	1	10	#NULL!	#NULL!	1	3	3	3	1	1	1	2	2	2
1	2	25	5	1	2	1	3	2	2	5	2	2	1	1	5	3	3	61	170	21.11	1	3	2	30	10	627	299	1	5	#NULL!	#NULL!	4	3	2	4	2	1	2	1	2	2
1	2	28	5	1	1	1	2	3	1	5	2	1	1	1	1	2	3	58	160	22.66	2	1	2	13	7	348	331	3	2	13.87	346.586	1	2	2	2	1	2	1	1	2	2
1	2	25	5	1	1	1	2	2	2	0	2	2	1	3	1	1	3	76	164	28.26	4	1	2	11	10	1221	641	1	1	10.54	155.438	1	5	3	2	2	1	1	1	2	2
1	2	23	5	1	4	1	3	1	1	5	2	2	1	1	2	2	3	58	171	19.84	2	4	2	7	10	897	602	1	8	#NULL!	#NULL!	2	4	3	1	2	1	1	2	2	2
1	2	25	5	1	1	1	3	2	1	5	2	1	1	3	3	2	3	63	156	25.89	2	2	3	30	17	260	446	2	3	#NULL!	#NULL!	1	2	2	4	3	2	1	1	2	2
1	2	25	5	1	1	1	3	2	1	5	2	1	1	1	5	3	2	73	161	28.16	2	1	4	30	16	537	207	1	2	3.72	117.846	1	3	2	4	2	1	1	1	2	2
1	2	37	5	1	4	1	3	3	2	0	2	2	2	1	3	2	3	52.8	153	22.56	2	1	3	7	7	505	347	1	1	#NULL!	#NULL!	1	3	2	1	1	1	1	1	2	2
1	2	31	5	1	2	1	3	5	1	4	2	1	1	1	3	2	2	63.4	163.5	23.72	3	5	3	21	17	1770	160	6	9	#NULL!	#NULL!	6	5	2	3	3	5	2	2	2	2
1	2	30	5	1	2	1	3	1	1	5	2	1	1	1	2	1	3	72.4	162.5	27.42	3	4	2	24	22	2010	197	6	7	#NULL!	#NULL!	5	5	2	3	3	5	2	2	2	2
1	2	30	5	1	2	1	3	1	2	0	2	2	1	1	2	3	2	65	157	26.37	4	4	3	23	23	1043	162	2	9	#NULL!	#NULL!	5	4	2	3	3	2	2	2	2	2
1	2	30	3	1	1	1	2	1	2	0	2	2	1	3	2	2	3	54.4	164.5	20.1	2	3	2	25	13	180	16	5	6	#NULL!	#NULL!	7	2	1	4	2	4	3	1	4	2
1	2	37	2	1	1	1	2	7	2	0	2	2	1	1	5	2	2	73.9	160	28.87	2	3	3	21	10	79	69	6	5	#NULL!	#NULL!	7	1	1	3	2	5	3	1	4	2
1	2	39	5	2	1	1	3	3	2	0	2	2	1	1	3	2	1	72.2	157	29.29	1	5	4	25	22	372	218	6	9	#NULL!	#NULL!	6	2	2	4	3	5	2	2	2	2
1	2	38	4	1	1	1	3	5	2	0	2	2	1	3	3	3	3	71.2	163	26.8	2	4	3	22	15	843	252	6	7	9.7	257.187	4	4	2	3	2	5	2	2	3	2
1	2	32	5	1	1	1	2	6	2	0	2	1	1	1	3	3	2	52.1	160	20.35	2	3	4	24	21	425	3	3	5	6.88	89.305	6	2	1	3	3	2	2	1	2	2
1	2	31	5	2	2	1	2	5	2	0	2	1	1	1	2	2	3	60	151	26.31	4	3	2	24	19	735	2	2	5	#NULL!	#NULL!	6	3	1	3	3	2	2	1	2	2
1	2	34	5	1	4	1	1	4	2	0	1	2	1	1	2	2	2	76.4	155	31.8	2	3	4	24	24	115	48	2	5	#NULL!	#NULL!	5	2	1	3	3	2	2	1	2	2
1	2	36	5	1	2	1	2	4	1	4	2	1	1	3	5	1	3	57.7	161.5	22.12	2	2	4	21	8	145	143	5	4	1.09	22.621	6	2	2	3	1	4	2	1	2	2
1	2	35	5	1	3	1	2	8	2	0	2	2	2	1	2	2	2	66.9	168	23.7	4	5	3	23	16	175	219	2	9	#NULL!	#NULL!	5	2	2	3	2	2	2	2	2	2
1	2	31	5	1	4	1	1	1	1	5	2	1	1	1	5	3	2	63.4	167	22.73	4	4	4	25	18	619	342	5	7	#NULL!	#NULL!	5	3	2	4	3	4	2	2	2	2
1	2	34	4	1	1	1	3	2	2	0	2	1	2	1	2	1	3	76.2	161	29.4	4	3	4	24	18	988	191	4	5	#NULL!	#NULL!	6	4	2	3	3	3	2	1	3	2
1	2	37	3	1	2	1	1	1	1	5	2	1	1	1	3	2	3	64.5	150	28.67	2	2	5	24	10	16	18	4	4	#NULL!	#NULL!	6	1	1	3	2	3	2	1	4	2
1	2	31	5	1	2	1	3	1	1	5	2	2	1	1	1	3	2	73.1	163	27.51	3	3	3	23	7	699	120	4	5	#NULL!	#NULL!	6	3	2	3	1	3	2	1	2	2
1	2	39	5	1	2	1	1	2	2	0	2	2	2	1	2	2	3	68.1	160.5	26.44	2	1	4	23	9	110	16	6	2	#NULL!	#NULL!	7	2	1	3	2	5	3	1	2	2
1	2	36	2	3	2	1	3	2	2	0	2	2	1	1	1	2	3	66.6	158	26.68	2	4	4	20	6	352	87	6	7	#NULL!	#NULL!	7	2	1	3	1	5	3	2	4	2
1	2	37	2	1	1	1	3	8	2	0	2	1	1	1	1	3	3	55.3	168	19.59	2	3	4	22	13	125	20	6	5	#NULL!	#NULL!	7	2	1	3	2	5	3	1	4	2
1	2	33	5	1	2	1	2	1	2	0	2	2	1	1	3	2	2	53.5	153.5	22.71	2	3	3	21	21	325	269	6	6	#NULL!	#NULL!	6	2	2	3	3	5	2	1	2	2
1	2	30	5	1	2	1	3	1	1	5	2	2	1	1	5	1	2	57.3	158.5	22.81	3	4	3	25	22	104	81	2	8	#NULL!	#NULL!	4	2	1	4	3	2	2	2	2	2
1	2	32	5	1	1	1	3	5	2	0	2	2	1	1	3	1	2	51.5	153	22	4	3	3	25	20	866	17	4	6	#NULL!	#NULL!	6	4	1	4	3	3	2	1	2	2
1	2	39	2	1	2	1	3	1	2	0	2	2	1	1	1	3	3	88.7	159	35.09	2	2	5	24	9	234	56	6	3	#NULL!	#NULL!	7	2	1	3	2	5	3	1	4	2
1	2	30	5	1	2	1	3	2	1	4	2	2	1	1	3	2	2	51.4	159	20.33	4	5	2	24	22	864	96	1	9	#NULL!	#NULL!	4	4	1	3	3	1	2	2	2	2
1	2	33	5	1	2	1	2	2	2	0	2	2	2	1	1	1	3	56.2	160.5	21.82	4	2	4	24	8	667	118	5	4	#NULL!	#NULL!	7	3	2	3	1	4	3	1	2	2
1	2	38	4	1	2	1	3	2	1	4	2	1	2	3	1	3	2	71.2	169	24.93	2	2	4	22	21	131	36	3	4	#NULL!	#NULL!	6	2	1	3	3	2	2	1	3	2
1	2	36	5	1	4	1	3	2	2	0	2	1	1	1	3	1	2	54.8	164	20.37	3	5	3	25	22	1123	496	4	9	#NULL!	#NULL!	4	5	3	4	3	3	2	2	2	2
1	2	34	5	1	2	1	3	1	2	0	2	1	1	1	1	1	2	73.6	150	32.71	4	4	4	23	7	992	314	4	7	#NULL!	#NULL!	6	4	2	3	1	3	2	2	2	2
1	2	38	2	1	1	1	2	5	2	0	2	2	1	1	3	3	3	58.6	157	23.77	4	1	4	40	32	3523	1082	5	1	#NULL!	#NULL!	5	5	5	4	4	4	2	1	4	2
1	2	36	3	1	1	1	2	1	1	5	2	1	1	3	3	2	3	62.2	169.7	21.6	2	3	4	26	21	271	368	3	6	10.69	118.372	4	2	2	4	3	2	2	1	4	2
1	2	32	5	2	4	1	2	2	1	5	2	2	1	1	3	1	2	50.9	164	18.92	4	1	2	30	8	926	497	1	1	#NULL!	#NULL!	5	4	3	4	1	1	2	1	2	2
1	2	39	3	1	2	1	3	1	1	4	2	2	1	1	1	2	2	57.8	155	24.06	2	1	3	8	7	419	366	2	1	#NULL!	#NULL!	1	2	2	1	1	2	1	1	4	2
1	2	37	3	1	1	1	3	2	1	5	2	1	1	1	3	2	3	78.1	165	28.69	4	2	3	7	7	331	159	1	3	10.53	118.919	9	2	2	1	1	1	3	1	4	2
1	2	32	3	1	1	1	3	6	1	5	2	2	1	1	3	2	3	67.4	148	30.77	2	3	3	7	7	372	324	1	5	#NULL!	#NULL!	6	2	2	1	1	1	2	1	4	2
1	2	39	5	1	2	1	3	1	2	0	2	1	1	1	1	2	2	80.8	166.5	29.15	4	2	5	8	7	225	89	1	3	#NULL!	#NULL!	6	2	1	1	1	1	2	1	2	2
1	2	30	2	1	2	1	3	1	1	4	2	1	1	1	2	3	3	64.5	158.5	25.67	2	2	5	10	7	438	283	2	3	#NULL!	#NULL!	6	2	2	2	1	2	2	1	4	2
1	2	38	3	1	2	1	3	1	1	5	2	1	1	1	5	2	2	56.8	152.5	24.42	2	2	3	7	8	609	282	1	3	#NULL!	#NULL!	8	3	2	1	1	1	3	1	4	2
1	2	33	3	1	1	1	2	1	1	5	2	1	1	1	3	3	3	61.8	167	22.16	2	1	5	10	16	405	228	1	1	#NULL!	#NULL!	3	2	2	2	2	1	1	1	4	2
1	2	30	5	1	3	1	2	1	1	5	2	1	1	1	1	2	2	54	166.5	19.48	2	2	3	14	8	496	24	1	4	#NULL!	#NULL!	7	3	1	2	1	1	3	1	2	2
1	2	34	5	1	3	1	2	1	2	0	2	2	1	1	3	2	3	70	157	28.4	1	1	3	30	7	193	107	2	1	#NULL!	#NULL!	1	2	2	4	1	2	1	1	2	2
1	2	32	5	1	3	1	3	5	2	0	2	1	1	1	3	2	3	62	161	23.92	2	4	4	30	7	548	203	1	7	#NULL!	#NULL!	2	3	2	4	1	1	1	2	2	2
1	2	34	5	1	2	1	3	1	1	5	2	1	1	3	3	3	3	65.6	158	26.28	2	4	2	25	8	512	233	1	8	#NULL!	#NULL!	5	3	2	4	1	1	2	2	2	2
1	2	38	3	1	2	1	3	1	1	5	2	2	1	1	3	2	3	70.5	160.5	27.37	4	3	3	30	15	536	279	3	6	#NULL!	#NULL!	2	3	2	4	2	2	1	1	4	2
1	2	35	5	1	3	1	3	4	1	5	2	2	1	3	3	2	3	70.3	162	26.79	2	5	3	30	7	428	118	5	9	#NULL!	#NULL!	5	2	2	4	1	4	2	2	2	2
1	2	34	3	1	1	1	3	1	1	5	2	2	1	1	2	3	2	51.4	145	24.45	2	1	3	30	8	484	316	2	2	#NULL!	#NULL!	2	3	2	4	1	2	1	1	4	2
1	2	37	5	1	4	1	2	5	2	0	1	1	1	3	2	2	2	77	163	28.98	4	2	3	29	17	975	449	1	3	#NULL!	#NULL!	1	4	2	4	3	1	1	1	2	2
1	2	38	3	1	1	1	3	3	2	0	2	2	2	3	3	3	3	68	160.5	26.4	2	3	4	13	9	601	633	1	6	5.71	89.91	2	3	3	2	2	1	1	1	4	2
1	2	30	5	1	1	1	2	2	1	4	2	1	2	1	5	1	2	62	156	25.48	4	1	3	30	8	696	702	1	2	#NULL!	#NULL!	1	3	3	4	1	1	1	1	2	2
1	2	39	5	1	2	1	3	1	1	5	2	2	1	1	3	3	3	62.5	154.5	26.18	2	2	4	30	7	337	147	2	3	#NULL!	#NULL!	2	2	2	4	1	2	1	1	2	2
1	2	34	3	1	1	1	2	4	2	0	2	2	2	1	2	3	2	82.8	165.5	30.23	4	1	4	30	8	666	411	2	2	10.04	123.225	4	3	2	4	1	2	2	1	4	2
1	2	33	5	1	1	1	2	5	2	0	2	2	1	1	3	3	3	62.5	160	24.41	2	2	3	30	7	462	139	1	2	11.71	85.899	1	3	2	4	1	1	1	1	2	2
1	2	34	3	2	1	1	2	3	2	0	2	1	2	1	3	3	2	65	156	26.71	4	1	3	30	7	697	269	1	5	5.54	119.744	1	3	2	4	1	1	1	1	4	2
1	2	38	5	1	2	1	2	1	2	0	2	2	1	1	3	3	2	66.7	158	26.72	2	1	3	7	7	398	124	3	1	8.89	121.289	2	2	2	1	1	2	1	1	2	2
1	2	38	5	1	4	1	2	2	2	0	2	2	1	1	2	1	2	70.7	166.5	25.5	2	5	4	17	7	319	157	1	9	14.96	204.951	1	2	2	3	1	1	1	2	2	2
1	2	34	5	1	2	1	3	1	1	5	2	1	1	1	5	1	2	83	164.5	30.67	2	1	3	8	10	487	234	2	1	#NULL!	#NULL!	2	3	2	1	2	2	1	1	2	2
1	2	33	5	1	4	1	1	4	2	0	2	1	1	1	5	2	2	69	163	25.97	2	3	4	30	22	636	745	3	5	30.1	190.412	2	3	3	4	3	2	1	1	2	2
1	2	35	5	1	3	1	2	3	2	0	2	1	1	1	3	1	2	74.5	159	29.47	2	4	4	23	11	615	314	1	8	#NULL!	#NULL!	1	3	2	3	2	1	1	2	2	2
1	2	31	5	1	4	1	3	1	2	0	2	2	1	1	1	2	3	74.3	171	25.41	4	1	3	14	8	633	670	1	2	9.97	173.135	1	3	3	2	1	1	1	1	2	2
1	2	30	5	1	4	1	3	1	2	0	2	1	1	1	3	2	2	92.6	177	29.56	4	2	3	24	7	640	314	2	3	#NULL!	#NULL!	1	3	2	3	1	2	1	1	2	2
1	2	38	5	1	4	1	3	1	2	0	2	2	1	1	3	2	3	59.1	167	21.19	2	2	2	30	7	914	594	2	4	#NULL!	#NULL!	2	4	3	4	1	2	1	1	2	2
1	2	31	5	1	2	1	3	1	2	4	2	2	1	3	3	2	2	62.2	162	23.7	2	1	3	20	7	845	86	1	2	8.14	186.345	1	4	1	3	1	1	1	1	2	2
1	2	35	5	1	4	1	2	1	2	0	2	2	1	1	3	3	2	69.3	160	27.07	2	3	3	7	7	651	256	1	5	#NULL!	#NULL!	1	3	2	1	1	1	1	1	2	2
1	2	33	5	1	1	1	2	4	1	4	1	1	1	1	5	3	2	61.3	164	22.79	2	3	4	7	7	553	189	1	5	#NULL!	#NULL!	1	3	2	1	1	1	1	1	2	2
1	2	31	5	1	2	1	3	3	1	4	2	2	1	1	3	1	2	58	152.5	24.94	2	2	3	7	7	535	274	1	2	#NULL!	#NULL!	1	3	2	1	1	1	1	1	2	2
1	2	39	5	1	4	1	2	1	1	5	2	2	1	1	5	1	3	68.9	161	26.58	2	3	4	7	7	678	179	1	6	#NULL!	#NULL!	2	3	2	1	1	1	1	1	2	2
1	2	38	5	1	2	1	1	1	1	5	2	2	1	1	3	3	1	90	155.5	37.22	2	1	4	7	7	643	214	1	1	#NULL!	#NULL!	1	3	2	1	1	1	1	1	2	2
1	2	37	5	1	4	1	2	1	1	5	2	2	1	1	1	1	3	54	165.5	19.72	2	2	4	7	7	640	249	1	3	14.01	193.477	1	3	2	1	1	1	1	1	2	2
1	2	46	3	1	1	1	2	1	2	0	2	1	2	3	3	2	2	70.5	158	28.24	2	3	5	24	26	1236	7	5	3	14.08	249.258	6	5	1	3	4	4	2	1	4	2
1	2	48	5	1	4	1	2	1	1	5	2	1	1	1	1	2	2	64.1	159	25.36	1	5	5	25	9	9	7	5	9	15.44	153.419	4	1	1	4	2	4	2	2	2	2
1	2	41	5	1	2	1	3	2	2	0	2	2	2	1	3	2	2	72.4	172	24.47	2	4	6	11	7	867	303	2	4	#NULL!	#NULL!	3	4	2	2	1	2	1	2	2	2
1	2	46	5	1	2	1	3	1	2	0	2	1	1	1	3	2	3	66.9	163	25.18	4	3	3	18	8	1106	269	5	5	3.28	78.306	4	5	2	3	1	4	2	1	2	2
1	2	43	5	1	4	1	3	1	1	4	2	2	1	1	3	1	2	69.5	157	28.2	4	3	4	7	7	1457	450	1	3	3.89	141.008	1	5	2	1	1	1	1	1	2	2
1	2	49	3	1	2	1	3	2	1	5	2	2	3	3	3	3	3	57.5	159	22.74	2	5	5	9	7	315	90	7	9	10.53	147.141	1	2	1	2	1	5	1	2	4	2
1	2	47	5	1	1	1	3	1	1	5	2	1	1	1	3	1	2	68.2	159	26.98	1	2	5	26	23	2056	64	6	4	12.76	538.345	4	5	1	4	3	5	2	1	2	2
1	2	46	3	1	2	1	3	1	1	5	2	2	2	1	1	2	3	66.9	154.5	28.03	1	4	6	30	29	481	257	3	3	8.62	88.449	1	3	2	4	4	2	1	2	4	2
1	2	45	5	1	1	1	3	2	2	0	2	1	1	3	5	3	2	62.4	150	27.73	2	2	5	7	7	498	260	5	4	#NULL!	#NULL!	2	3	2	1	1	4	1	1	2	2
1	2	44	5	1	2	1	2	1	2	0	2	1	1	1	3	3	2	62.6	159	24.76	4	3	4	22	4	566	20	6	6	#NULL!	#NULL!	4	3	1	3	1	5	2	1	2	2
1	2	48	5	1	4	1	2	3	2	0	2	2	1	1	1	3	2	89	162	33.91	3	5	6	7	7	1420	855	5	9	#NULL!	#NULL!	2	5	4	1	1	4	1	2	2	2
1	2	46	5	1	1	1	2	2	1	5	2	1	2	1	3	3	3	58	157	23.53	1	3	6	26	23	649	44	5	5	#NULL!	#NULL!	3	3	1	4	3	4	1	1	2	2
1	2	41	3	2	1	1	1	4	2	0	2	2	1	1	3	2	3	72.4	165	26.59	2	1	5	7	7	132	106	3	2	#NULL!	#NULL!	1	2	2	1	1	2	1	1	4	2
1	2	41	5	1	1	1	3	2	2	0	2	1	1	1	3	1	1	64.1	161	24.73	1	1	5	7	7	527	157	3	2	#NULL!	#NULL!	1	3	2	1	1	2	1	1	2	2
1	2	45	3	1	2	1	2	1	1	5	2	1	1	1	3	3	3	70.2	155	29.22	2	2	5	7	7	413	236	3	4	#NULL!	#NULL!	1	2	2	1	1	2	1	1	4	2
1	2	48	5	1	2	1	3	1	2	0	2	1	3	3	3	3	3	71.1	155	29.59	2	4	5	22	15	834	252	6	7	11.15	94.643	4	4	2	3	2	5	2	2	2	2
1	2	42	5	3	4	1	2	3	2	0	2	1	1	3	3	1	2	98.1	166	35.6	4	3	5	22	21	239	555	4	5	#NULL!	#NULL!	2	2	3	3	3	3	1	1	2	2
1	2	49	2	2	1	2	2	7	1	5	2	2	3	1	3	2	3	61	163.5	22.82	3	5	5	29	7	575	152	3	8	10.18	236.763	1	3	2	4	1	2	1	2	4	2
1	2	42	2	1	2	1	2	3	2	0	2	2	2	1	5	1	3	53.4	155	22.23	2	1	4	24	7	632	210	3	2	7.31	132.192	2	3	2	3	1	2	1	1	4	2
1	2	43	4	1	2	1	2	2	1	5	2	2	1	1	3	1	3	58	156	23.83	2	5	4	23	9	530	232	3	9	#NULL!	#NULL!	2	3	2	3	2	2	1	2	3	2
1	2	40	3	1	1	1	2	2	1	5	2	2	2	3	1	2	2	57.1	158	22.87	2	4	4	23	23	70	74	6	7	#NULL!	#NULL!	4	1	1	3	3	5	2	2	4	2
1	2	44	5	1	3	1	2	2	2	0	2	2	2	1	3	2	2	64.2	164	23.87	2	5	5	29	7	394	167	2	6	#NULL!	#NULL!	1	2	2	4	1	2	1	2	2	2
1	2	48	2	1	2	1	3	3	1	5	2	2	1	1	3	2	2	70	151	30.7	1	2	5	26	15	674	254	5	3	#NULL!	#NULL!	4	3	2	4	2	4	2	1	4	2
1	2	47	2	1	2	1	1	1	2	0	2	1	3	1	3	1	3	68.7	157	27.87	2	2	5	16	7	273	142	6	4	#NULL!	#NULL!	3	2	2	2	1	5	1	1	4	2
1	2	45	2	1	2	1	2	5	2	0	2	2	2	3	1	3	3	67.5	151.5	29.41	2	1	6	15	8	142	117	3	1	#NULL!	#NULL!	7	2	2	2	1	2	3	1	4	2
1	2	48	4	1	1	1	2	5	2	0	1	2	1	1	1	2	3	86.9	166	31.54	4	2	6	7	7	621	654	4	3	#NULL!	#NULL!	4	3	3	1	1	3	2	1	3	2
1	2	47	5	1	1	1	2	3	1	4	2	2	1	1	4	3	3	63.7	161.5	24.42	1	4	4	22	12	490	245	3	7	6.97	142.195	3	3	2	3	2	2	1	2	2	2
1	2	44	4	1	1	1	2	2	1	5	2	2	1	1	3	2	2	82.4	168	29.2	2	2	4	30	10	233	162	3	4	#NULL!	#NULL!	4	2	2	4	2	2	2	1	3	2
1	2	48	4	1	1	1	2	2	2	0	2	2	2	1	3	1	3	64.8	154.5	27.15	2	1	5	10	9	175	13	6	1	#NULL!	#NULL!	4	2	1	2	2	5	2	1	3	2
1	2	47	4	3	2	1	2	5	2	0	2	1	1	1	3	3	3	74.3	164	27.62	2	4	4	27	11	314	258	6	7	3.98	101.165	4	2	2	4	2	5	2	2	3	2
1	2	45	5	1	4	1	3	5	1	4	2	2	1	3	3	2	2	82.5	163	31.05	4	4	4	26	22	1172	37	6	8	#NULL!	#NULL!	4	5	1	4	3	5	2	2	2	2
1	2	41	4	2	1	1	2	4	2	5	2	1	1	3	2	1	2	67.4	155.5	27.87	4	3	5	24	7	712	311	3	5	#NULL!	#NULL!	4	3	2	3	1	2	2	1	3	2
1	2	40	4	1	1	1	3	5	1	5	2	1	2	3	3	2	3	61.1	149	27.52	2	3	3	30	7	310	230	3	5	#NULL!	#NULL!	5	2	2	4	1	2	2	1	3	2
1	2	43	5	3	1	1	2	4	1	5	2	2	1	1	3	3	3	62.1	162	23.66	3	1	4	7	13	387	136	3	1	#NULL!	#NULL!	6	2	2	1	2	2	2	1	2	2
1	2	47	5	1	2	1	3	5	1	5	2	2	1	3	1	2	2	64.2	154.5	26.9	4	3	5	13	24	358	161	3	6	#NULL!	#NULL!	3	2	2	2	3	2	1	1	2	2
1	2	49	5	1	2	1	3	2	2	0	2	2	1	1	1	3	3	67.4	157.5	27.17	4	5	4	23	19	575	456	6	9	3.77	11.229	3	3	3	3	3	5	1	2	2	2
1	2	45	5	1	1	1	1	6	1	5	2	2	3	3	3	2	2	78.5	159	31.05	3	5	4	20	10	1823	137	6	6	#NULL!	#NULL!	4	5	2	3	2	5	2	2	2	2
1	2	40	5	1	1	1	3	2	2	0	2	2	1	1	3	2	2	79.2	156	32.54	2	3	4	25	21	144	223	6	6	#NULL!	#NULL!	4	2	2	4	3	5	2	1	2	2
1	2	43	1	2	1	1	3	8	1	5	2	1	1	3	3	3	3	87	158.5	34.63	4	4	4	23	9	776	270	6	8	#NULL!	#NULL!	4	4	2	3	2	5	2	2	4	2
1	2	48	5	1	1	1	3	2	2	0	2	2	1	1	3	1	2	64.8	160	25.31	2	4	5	26	19	116	145	6	7	#NULL!	#NULL!	4	2	2	4	3	5	2	2	2	2
1	2	49	3	2	2	1	3	4	1	5	2	2	2	1	3	3	3	58.1	151	25.48	4	3	4	30	7	426	330	5	6	5.15	143.302	1	2	2	4	1	4	1	1	4	2
1	2	48	3	1	1	1	2	3	2	0	2	2	2	1	3	3	3	66.7	153.5	28.31	4	4	4	30	13	583	359	6	7	#NULL!	#NULL!	3	3	2	4	2	5	1	2	4	2
1	2	48	3	2	4	1	3	2	1	5	2	2	1	1	3	3	3	71	173.5	23.59	2	1	5	17	8	534	576	3	2	#NULL!	#NULL!	3	3	3	3	1	2	1	1	4	2
1	2	47	3	1	2	1	3	2	1	5	2	2	1	3	3	3	3	61.5	160	24.02	1	1	4	30	19	134	205	1	1	#NULL!	#NULL!	5	2	2	4	3	1	2	1	4	2
1	2	48	5	1	4	1	3	1	1	5	2	1	1	1	2	1	2	63.4	162.5	24.01	1	3	5	30	31	331	293	5	6	4.18	119.99	5	2	2	4	4	4	2	1	2	2
1	2	49	5	1	4	1	3	1	1	5	1	1	2	3	3	2	2	81	156	33.28	2	3	4	46	30	2677	1701	8	6	#NULL!	#NULL!	4	5	5	4	4	5	2	1	2	2
1	2	49	5	1	4	1	3	1	1	5	2	2	1	1	1	3	2	73	161	28.16	3	2	5	40	34	4192	3284	5	3	11.8	115.372	3	5	5	4	4	4	1	1	2	2
1	2	43	2	1	1	1	3	10	2	0	2	1	1	3	1	3	3	63.7	167.5	22.7	3	4	5	20	8	266	70	6	9	#NULL!	#NULL!	4	2	1	3	1	5	2	2	4	2
1	2	44	4	1	2	1	3	1	2	0	2	2	1	1	2	3	3	65.1	159	25.75	4	3	4	23	20	440	80	4	6	#NULL!	#NULL!	3	2	1	3	3	3	1	1	3	2
1	2	43	5	1	2	1	3	10	2	0	2	2	1	1	1	2	2	81.4	156	33.45	4	5	4	24	19	478	391	6	9	#NULL!	#NULL!	3	3	2	3	3	5	1	2	2	2
1	2	45	5	2	4	1	2	1	1	5	2	2	1	1	3	3	2	66.7	162	25.42	4	2	4	30	10	855	313	3	3	#NULL!	#NULL!	1	4	2	4	2	2	1	1	2	2
1	2	40	5	1	1	1	2	5	1	4	2	2	2	1	1	1	2	70.7	164.5	26.13	2	1	4	8	7	307	217	2	2	#NULL!	#NULL!	4	2	2	1	1	2	2	1	2	2
1	2	51	2	1	1	1	3	5	1	4	2	2	2	3	1	2	3	63	160	24.61	2	3	5	10	7	64	10	6	6	23.93	139.352	3	1	1	2	1	5	1	1	4	2
1	2	50	3	1	1	1	2	1	2	0	2	1	2	1	3	3	2	92.5	164.5	34.18	2	4	5	24	18	102	11	6	8	#NULL!	#NULL!	3	2	1	3	3	5	1	2	4	2
1	2	51	5	1	4	1	3	1	1	5	2	1	1	3	3	2	2	68.1	160	26.6	2	4	5	26	16	1214	3	6	8	#NULL!	#NULL!	4	5	1	4	2	5	2	2	2	2
1	2	55	5	1	4	1	2	2	1	5	2	2	3	1	2	3	2	74.6	153	31.87	4	4	5	24	11	1976	159	6	9	4.4	99.835	2	5	2	3	2	5	1	2	2	2
1	2	52	5	1	2	1	3	1	1	0	2	2	1	1	2	3	2	67.2	155.5	27.79	4	4	5	23	14	1592	18	6	8	2.99	83.997	3	5	1	3	2	5	1	2	2	2
1	2	50	2	1	4	1	2	8	1	3	2	2	2	3	1	3	3	68.5	168	24.27	2	4	4	21	7	888	17	6	8	#NULL!	#NULL!	3	4	1	3	1	5	1	2	4	2
1	2	50	3	1	1	1	2	3	2	0	2	2	3	1	3	1	3	52.2	161.5	20.01	2	4	4	27	25	133	7	6	7	#NULL!	#NULL!	3	2	1	4	4	5	1	2	4	2
1	2	50	5	1	4	1	3	3	2	0	2	2	3	1	3	3	2	60.3	156	24.78	2	3	5	26	8	175	19	6	5	6.65	153.872	3	2	1	4	1	5	1	1	2	2
1	2	56	5	3	4	1	2	3	1	5	2	2	3	3	3	2	3	85.7	158.5	34.11	2	4	5	24	20	240	52	6	8	#NULL!	#NULL!	3	2	1	3	3	5	1	2	2	2
1	2	57	4	1	2	1	2	3	2	0	2	1	3	3	3	3	2	55.5	162	21.15	2	4	5	24	23	225	42	6	8	#NULL!	#NULL!	3	2	1	3	3	5	1	2	3	2
1	2	55	5	1	4	1	2	1	1	0	2	2	3	1	3	2	2	56	155	23.31	2	3	4	26	17	290	393	6	5	15.44	#NULL!	2	2	2	4	3	5	1	1	2	2
1	2	54	5	1	1	1	3	4	2	0	2	1	3	1	1	2	3	76.5	157	31.04	4	5	6	24	9	846	174	6	9	2.25	60.969	3	4	2	3	2	5	1	2	2	2
1	2	50	3	1	1	1	3	6	2	0	2	2	1	1	1	2	3	64.2	161	24.77	4	4	5	16	8	484	38	6	8	8.41	114.383	3	3	1	2	1	5	1	2	4	2
1	2	53	3	1	1	1	1	9	2	0	2	1	3	1	3	3	3	72.9	161	28.12	2	4	5	24	19	111	200	6	7	#NULL!	#NULL!	3	2	2	3	3	5	1	2	4	2
1	2	57	4	1	4	1	2	2	2	0	2	2	3	1	3	3	3	57.9	145	27.54	4	5	5	22	22	373	79	6	9	#NULL!	#NULL!	3	2	1	3	3	5	1	2	3	2
1	2	52	4	1	2	1	2	2	1	5	2	1	2	1	3	2	3	64.1	158.5	25.52	4	3	6	25	21	1407	349	6	6	12.22	210.822	2	5	2	4	3	5	1	1	3	2
1	2	55	4	1	2	1	3	6	2	0	2	1	3	1	2	2	2	68.2	154	28.76	4	5	4	23	15	348	63	6	9	#NULL!	#NULL!	3	2	1	3	2	5	1	2	3	2
1	2	51	2	1	1	1	2	6	2	0	2	2	3	3	3	3	3	84.5	150	37.56	4	5	5	25	15	79	96	6	9	#NULL!	#NULL!	3	1	1	4	2	5	1	2	4	2
1	2	58	2	1	2	1	1	5	2	0	2	2	3	1	3	2	3	55	156.5	22.46	4	5	5	26	18	48	1	6	9	#NULL!	#NULL!	3	1	1	4	3	5	1	2	4	2
1	2	56	4	1	1	1	2	2	2	0	2	1	3	1	3	1	3	65	157	26.37	2	3	5	21	12	1142	228	6	6	#NULL!	#NULL!	3	5	2	3	2	5	1	1	3	2
1	2	52	3	1	1	1	3	4	2	0	2	1	3	1	3	2	2	65	157.5	26.2	1	5	5	38	33	6295	1372	9	13	#NULL!	#NULL!	1	5	5	4	4	5	1	2	4	2
1	2	52	2	1	1	1	2	2	1	5	2	2	3	1	1	1	3	64.1	161	24.73	4	3	5	47	30	6573	6836	8	5	#NULL!	#NULL!	6	5	5	4	4	5	2	1	4	2
1	2	54	5	1	2	1	2	1	2	5	2	1	3	3	2	2	2	71.3	166.5	25.72	1	2	6	6	6	822	399	5	4	#NULL!	#NULL!	4	4	2	1	1	4	2	1	2	2
1	2	50	3	1	1	1	2	1	1	5	2	2	2	1	5	1	3	58.8	158.5	23.41	2	2	4	30	24	488	148	2	3	#NULL!	#NULL!	2	3	2	4	3	2	1	1	4	2
1	2	54	5	1	1	1	2	5	2	0	2	1	3	1	3	2	3	63.8	163	24.01	1	3	5	30	16	614	184	6	5	6.9	163.601	4	3	2	4	2	5	2	1	2	2
1	2	52	3	2	4	1	3	1	1	5	2	2	3	3	1	2	3	98.7	151	43.29	4	3	5	5	10	401	379	3	5	#NULL!	#NULL!	6	2	2	1	2	2	2	1	4	2
1	2	51	3	1	1	1	2	4	1	5	2	1	3	1	3	2	3	58.9	150	26.18	2	5	5	30	6	706	384	3	9	8.91	162.445	4	3	2	4	1	2	2	2	4	2
1	2	54	4	2	4	1	3	4	1	5	2	2	3	1	3	1	3	62.2	150	27.64	1	4	3	30	20	933	397	5	8	#NULL!	#NULL!	4	4	2	4	3	4	2	2	3	2
1	2	50	5	1	2	1	3	2	1	5	2	2	1	1	3	3	2	65	157.5	26.2	4	5	6	30	24	564	337	4	9	9.28	98.539	5	3	2	4	3	3	2	2	2	2
1	2	54	1	1	2	1	3	2	1	5	2	2	2	1	3	3	3	61.5	149	27.7	2	5	5	10	5	300	432	5	9	#NULL!	#NULL!	1	2	2	2	1	4	1	2	4	2
1	2	56	3	1	2	1	3	1	2	0	2	1	3	1	1	3	3	72	166	26.13	2	3	6	10	5	670	343	3	9	#NULL!	#NULL!	3	3	2	2	1	2	1	1	4	2
1	2	55	3	1	2	1	3	1	2	0	2	1	3	1	3	2	2	66.2	150.5	29.23	4	1	4	30	10	576	523	3	1	#NULL!	#NULL!	4	3	3	4	2	2	2	1	4	2
1	2	50	5	1	1	1	3	1	1	5	2	2	1	1	2	2	2	68	163	25.59	2	3	5	5	5	200	897	2	6	#NULL!	#NULL!	1	2	4	1	1	2	1	1	2	2
1	2	57	2	1	1	1	2	3	1	5	2	2	3	1	1	3	3	65.9	158	26.4	2	4	5	10	5	428	368	5	7	#NULL!	#NULL!	4	2	2	2	1	4	2	2	4	2
1	2	54	3	1	1	1	3	2	1	5	2	2	3	1	1	1	3	75.7	160.5	29.39	2	5	5	10	5	691	362	4	9	#NULL!	#NULL!	4	3	2	2	1	3	2	2	4	2
1	2	55	5	1	1	1	3	2	1	5	2	2	3	1	3	3	2	93.7	160.5	36.37	3	5	5	30	10	700	422	4	9	#NULL!	#NULL!	6	3	2	4	2	3	2	2	2	2
1	2	51	3	1	1	1	2	2	2	0	2	1	3	1	3	2	3	64	158	25.64	4	2	5	10	10	314	103	6	3	#NULL!	#NULL!	5	2	2	2	2	5	2	1	4	2
1	2	57	2	1	1	1	2	2	2	0	2	2	3	3	3	3	3	59.1	155.5	24.44	2	3	5	30	10	431	461	6	6	#NULL!	#NULL!	1	2	3	4	2	5	1	1	4	2
1	2	58	5	1	1	1	2	8	2	0	2	2	3	1	1	3	3	74.8	161	28.86	2	3	5	10	10	295	140	4	5	#NULL!	#NULL!	8	2	2	2	2	3	3	1	2	2
1	2	51	3	1	1	1	2	4	2	0	2	1	3	3	3	3	2	74.7	156.5	30.5	2	1	4	30	10	303	381	3	1	#NULL!	#NULL!	8	2	2	4	2	2	3	1	4	2
1	2	59	2	1	1	1	1	9	2	0	2	2	3	1	3	2	2	76.5	159	30.26	3	4	5	29	10	534	418	4	8	#NULL!	#NULL!	4	3	2	4	2	3	2	2	4	2
1	2	56	4	1	1	1	2	2	2	0	2	2	3	1	3	1	3	87.4	153	37.34	3	2	5	30	30	465	465	4	3	#NULL!	#NULL!	5	3	3	4	4	3	2	1	3	2
1	2	54	5	1	4	1	3	3	2	5	2	2	3	3	1	3	2	85	156	34.93	4	4	5	16	17	798	107	6	8	#NULL!	#NULL!	4	4	2	2	3	5	2	2	2	2
1	2	50	3	1	1	1	3	1	2	0	2	2	3	3	3	1	3	65.9	155.5	27.25	1	3	4	24	22	423	136	1	6	5.92	28.769	2	2	2	3	3	1	1	1	4	2
1	2	52	5	1	2	1	2	3	2	0	2	2	3	1	3	3	2	85	159	33.62	4	2	5	23	20	1052	5	9	6	3.84	124.508	3	5	1	3	3	5	1	1	2	2
1	2	52	5	1	4	1	2	4	2	0	2	2	2	1	3	3	3	77.8	169	27.24	4	3	5	10	5	486	222	5	6	11.28	288.217	1	3	2	2	1	4	1	1	2	2
1	2	59	5	1	4	2	3	4	2	0	2	2	3	1	3	3	3	62.1	156	25.52	2	2	6	27	25	348	243	6	4	3.51	82.445	2	2	2	4	4	5	1	1	2	2
1	2	60	2	1	1	1	1	8	2	0	2	1	3	1	1	3	3	51.8	150	23.02	2	2	5	23	15	109	72	6	3	#NULL!	#NULL!	3	2	1	3	2	5	1	1	4	2
1	2	60	2	1	2	1	3	8	2	0	2	1	3	3	1	1	2	58	156.5	23.68	2	4	5	27	22	179	31	6	7	22.16	46.852	3	2	1	4	3	5	1	2	4	2
1	2	66	4	1	2	1	2	7	2	0	2	2	3	1	3	3	2	60.4	164	22.46	2	5	6	24	9	82	5	6	9	1.66	40.848	2	1	1	3	2	5	1	2	3	2
1	2	70	3	2	1	1	2	7	2	0	2	1	3	1	1	3	3	65.3	154	27.53	2	3	6	20	7	266	8	4	6	#NULL!	#NULL!	2	2	1	3	1	3	1	1	4	2
1	2	61	1	1	1	1	2	1	2	0	2	2	3	3	1	3	2	61.5	158	24.64	2	5	6	23	14	34	28	6	9	#NULL!	#NULL!	2	1	1	3	2	5	1	2	4	2
1	2	65	4	1	1	1	1	7	2	0	2	2	3	1	3	1	2	69.9	155.5	28.91	2	5	6	21	10	269	8	6	9	#NULL!	#NULL!	2	2	1	3	2	5	1	2	3	2
1	2	62	2	1	1	1	1	6	2	0	2	2	3	3	1	3	3	67.4	161	26	2	4	6	26	19	116	145	6	7	6.65	152.087	4	2	2	4	3	5	2	2	4	2
1	2	60	3	1	1	1	3	5	2	0	2	2	3	1	3	3	3	56	146.5	26.09	2	2	6	21	12	84	4	6	4	#NULL!	#NULL!	2	1	1	3	2	5	1	1	4	2
1	2	61	2	1	2	1	1	6	2	0	2	2	3	1	5	1	3	83.3	158	33.37	4	5	6	43	19	20	8	6	9	11.65	187.567	2	1	1	4	3	5	1	2	4	2
1	2	63	1	1	1	2	2	1	2	0	2	2	3	1	1	3	3	57.1	142	28.32	2	5	6	29	21	26	4	6	9	#NULL!	#NULL!	2	1	1	4	3	5	1	2	4	2
1	2	69	4	1	2	1	2	1	2	0	2	2	3	3	1	3	3	60.3	157.5	24.31	4	5	6	20	11	142	98	6	9	5.61	84.895	2	2	1	3	2	5	1	2	3	2
1	2	61	5	1	4	1	3	10	2	0	2	2	3	3	3	3	2	63.3	156	26.01	4	5	6	20	23	233	255	6	9	#NULL!	#NULL!	3	2	2	3	3	5	1	2	2	2
1	2	60	2	1	1	1	2	2	2	0	2	1	3	3	1	3	3	59.8	167	21.44	2	5	6	22	22	360	6	6	9	#NULL!	#NULL!	2	2	1	3	3	5	1	2	4	2
1	2	61	5	1	4	1	2	2	1	5	2	1	3	1	3	3	3	64.7	158.5	25.75	2	5	5	27	22	108	2	6	9	8.39	272.126	2	2	1	4	3	5	1	2	2	2
1	2	60	3	1	1	1	2	2	2	0	2	2	3	1	1	3	3	55	154	23.19	2	5	6	24	20	89	90	6	9	#NULL!	#NULL!	2	1	1	3	3	5	1	2	4	2
1	2	62	5	1	4	1	2	7	1	5	2	1	3	3	1	2	2	79.4	162	30.25	4	5	5	22	10	561	11	6	9	9.98	101.51	2	3	1	3	2	5	1	2	2	2
1	2	64	5	1	1	1	1	3	1	5	2	2	3	3	1	2	3	86.3	165	31.7	2	5	5	26	11	103	89	6	9	2.85	31.927	2	2	1	4	2	5	1	2	2	2
1	2	71	5	1	4	1	2	4	2	0	2	1	3	1	3	2	3	66.5	157	26.98	2	4	6	24	17	102	26	6	7	#NULL!	#NULL!	2	2	1	3	3	5	1	2	2	2
1	2	67	2	1	2	1	2	3	2	0	2	1	3	1	3	1	3	68.5	152.5	29.45	2	3	5	39	27	764	948	7	6	#NULL!	#NULL!	2	4	4	4	4	5	1	1	4	2
1	2	63	2	1	1	1	2	2	2	0	2	2	3	1	5	3	3	54.2	152	23.46	4	5	6	32	27	800	408	10	14	#NULL!	#NULL!	5	4	2	4	4	5	2	2	4	2
1	2	61	4	1	4	1	2	1	2	0	2	2	3	1	1	2	2	61.9	160	24.18	2	3	6	26	21	229	278	6	6	#NULL!	#NULL!	2	2	2	4	3	5	1	1	3	2
1	2	68	2	1	1	1	1	2	2	0	2	2	3	1	1	3	3	64.8	150	28.8	2	1	6	5	4	282	11	5	2	#NULL!	#NULL!	1	2	1	1	1	4	1	1	4	2
1	2	61	5	1	4	2	2	2	2	0	2	2	3	1	3	1	2	75.4	154	31.79	2	2	5	7	8	294	161	3	4	#NULL!	#NULL!	3	2	2	1	1	2	1	1	2	2
1	2	63	3	1	2	1	2	4	1	4	2	2	3	1	3	2	2	60.5	160	23.63	2	1	6	8	7	225	163	6	1	#NULL!	#NULL!	4	2	2	1	1	5	2	1	4	2
1	2	60	5	1	4	1	2	2	2	0	2	2	3	1	2	1	3	70	160	27.34	2	2	4	27	27	220	356	3	4	41.59	46.532	5	2	2	4	4	2	2	1	2	2
1	2	62	2	2	1	1	2	7	2	0	2	1	3	3	1	3	3	67.3	159	26.62	2	5	6	30	30	421	310	10	9	#NULL!	#NULL!	8	2	2	4	4	5	3	2	4	2
1	2	63	4	1	1	1	2	6	2	0	2	1	3	3	1	1	3	60.1	152	26.01	2	4	5	29	13	479	384	7	8	#NULL!	#NULL!	8	3	2	4	2	5	3	2	3	2
1	2	65	2	1	1	1	2	1	2	0	2	2	3	1	1	3	3	53.2	153	22.73	2	4	5	30	17	420	396	5	7	#NULL!	#NULL!	1	2	2	4	3	4	1	2	4	2
1	2	60	4	1	2	1	3	2	1	5	2	1	3	1	1	3	3	66.4	152.5	28.55	2	4	6	30	10	508	542	6	8	#NULL!	#NULL!	9	3	3	4	2	5	3	2	3	2
1	2	69	2	1	2	1	3	3	2	0	2	2	3	1	1	2	3	64.4	153.5	27.33	3	5	6	18	18	646	606	8	9	3.12	145.218	4	3	3	3	3	5	2	2	4	2
1	2	61	2	1	1	1	2	1	2	0	2	2	3	1	1	1	2	93.6	166	33.97	3	4	5	30	9	459	521	7	8	3.85	109.746	2	3	3	4	2	5	1	2	4	2
1	2	66	2	1	4	1	3	6	2	0	2	2	3	3	1	3	3	94.5	159	37.38	2	2	6	25	10	651	507	5	3	#NULL!	#NULL!	3	3	3	4	2	4	1	1	4	2
1	2	61	2	1	2	1	1	2	2	0	2	2	3	1	5	1	3	68.1	152	29.48	3	2	5	30	9	616	616	3	3	3.48	52.866	2	3	3	4	2	2	1	1	4	2
1	2	65	1	1	2	1	1	1	2	0	2	1	3	1	5	3	3	62.7	146	29.41	2	2	5	19	7	940	763	9	3	#NULL!	#NULL!	7	4	4	3	1	5	3	1	4	2
1	2	60	5	1	1	2	3	1	2	0	2	2	3	1	3	3	3	54.1	152	23.42	2	3	6	23	9	712	477	6	5	#NULL!	#NULL!	6	3	3	3	2	5	2	1	2	2
1	2	61	3	1	1	1	1	4	2	0	2	2	3	3	3	3	3	65.5	156	26.91	2	4	5	13	5	646	508	3	8	#NULL!	#NULL!	6	3	3	2	1	2	2	2	4	2
1	2	62	5	1	4	1	2	1	1	5	2	2	3	3	3	3	3	73.6	154.5	30.83	2	2	6	9	10	254	285	3	3	#NULL!	#NULL!	4	2	2	2	2	2	2	1	2	2
1	2	73	1	1	1	2	2	1	2	0	2	2	3	1	1	3	3	51	162	19.43	2	5	6	30	5	487	242	6	9	#NULL!	#NULL!	5	3	2	4	1	5	2	2	4	2
1	2	80	4	1	1	1	3	1	2	0	2	2	3	1	3	3	3	61	147	28.23	2	5	6	23	7	454	386	3	9	#NULL!	#NULL!	8	3	2	3	1	2	3	2	3	2
3	1	28	5	2	2	1	3	9	1	4	2	1	#NULL!	3	1	3	3	81.4	174.5	26.73	4	3	4	18.7	14.32	1896	745	4.8	8.1	#NULL!	0	4	5	3	3	2	4	2	1	2	2
3	1	25	5	2	3	1	3	4	1	4	2	1	#NULL!	3	1	3	3	75.1	176	24.24	1	3	3	12.7	6.6	1430	701	1.5	7.8	0	0	3	5	3	2	1	1	1	1	2	2
3	1	26	5	1	4	1	2	2	1	5	2	2	#NULL!	1	1	2	3	80	169	28.01	4	2	4	24.5	22	626	78	4.1	6.2	0	0	4	3	1	4	3	3	2	1	2	2
3	1	23	5	1	2	1	2	8	1	5	2	1	#NULL!	2	1	3	3	98.4	185	28.75	4	3	3	17	8	3778	418	1.4	8.4	3.56	38.688	4	5	2	3	1	1	2	1	2	2
3	1	22	5	2	1	1	2	3	2	4	1	1	#NULL!	1	1	3	3	65.1	173	21.75	4	2	3	27	21	1232	992	3	5.2	3.11	30.296	4	5	4	4	3	2	2	1	2	2
3	1	28	4	2	1	1	2	8	1	4	2	1	#NULL!	2	1	2	3	91.4	170	31.63	4	3	4	22	13	2919	2456	2.9	9.2	0	0	6	5	5	3	2	2	2	1	3	2
3	1	24	5	2	2	1	2	7	2	5	2	2	#NULL!	3	1	3	3	65.8	176	21.24	4	3	3	22	21	406	102	2	6.2	2.98	42.637	5	2	2	3	3	2	2	1	2	2
3	1	29	5	2	4	1	1	8	1	2	2	2	#NULL!	3	1	3	3	65.3	171	22.33	4	6	3	18.7	14.32	1896	745	4.8	8.1	0	0	4	5	3	3	2	4	2	2	2	2
3	1	29	5	2	1	1	2	4	1	4	2	1	#NULL!	2	1	2	3	102.8	167.5	36.64	3	6	3	12.7	6.6	1430	701	1.5	7.8	2.55	34.944	8	5	3	2	1	1	3	2	2	2
3	1	22	5	5	4	1	1	7	1	5	2	1	#NULL!	2	5	3	3	90	180	27.78	4	5	3	24.5	22	626	78	4.1	6.2	0	0	5	3	1	4	3	3	2	2	2	2
3	1	29	5	4	4	1	2	10	1	4	2	2	#NULL!	2	1	2	3	90.5	172	30.59	4	6	4	17	8	3778	418	1.4	8.4	0	0	6	5	2	3	1	1	2	2	2	2
3	1	28	3	3	1	1	2	6	1	5	1	1	#NULL!	1	1	2	3	62.5	172	21.13	4	6	3	27	21	1232	992	3	5.2	0	0	4	5	4	4	3	2	2	2	4	2
3	1	25	5	2	1	1	2	8	1	5	2	2	#NULL!	1	1	2	3	90.4	174	29.86	4	4	3	22	13	2919	2456	2.9	9.2	0	0	4	5	5	3	2	2	2	2	2	2
3	1	21	5	1	4	1	2	8	1	4	1	1	#NULL!	2	1	3	3	73	174	24.11	4	4	3	22	21	406	102	2	6.2	0	0	4	2	2	3	3	2	2	2	2	2
3	1	22	5	1	2	1	2	10	1	4	1	1	#NULL!	3	2	3	3	59.2	173	19.78	4	4	3	18.7	14.32	1896	745	4.8	8.1	0	0	5	5	3	3	2	4	2	2	2	2
3	1	28	6	1	4	1	2	2	1	4	2	2	#NULL!	2	2	3	3	92.1	172	31.13	4	5	3	12.7	6.6	1430	701	1.5	7.8	0	0	4	5	3	2	1	1	2	2	1	2
3	1	27	3	3	1	1	2	10	1	5	1	2	#NULL!	3	2	3	3	77.9	174	25.73	4	5	4	24.5	22	626	78	4.1	6.2	0	0	5	3	1	4	3	3	2	2	4	2
3	1	20	3	1	3	1	3	6	1	4	2	2	#NULL!	1	2	3	3	74	186	21.39	4	2	2	17	8	3778	418	1.4	8.4	0	0	5	5	2	3	1	1	2	1	4	2
3	1	29	5	1	1	1	2	1	1	4	2	2	#NULL!	2	1	3	3	78.4	171	26.81	1	5	4	27	21	1232	992	3	5.2	0	0	3	5	4	4	3	2	1	2	2	2
3	1	28	4	1	2	1	2	4	1	5	1	2	#NULL!	1	1	3	3	70.6	170	24.43	3	4	3	22	13	2919	2456	2.9	9.2	3.25	43.295	2	5	5	3	2	2	1	2	3	2
3	1	23	3	1	1	1	3	1	2	5	2	2	#NULL!	3	2	2	3	77.6	174	25.63	4	5	3	22	21	406	102	2	6.2	0	0	2	2	2	3	3	2	1	2	4	2
3	1	25	5	2	1	1	3	10	2	5	1	1	#NULL!	3	1	3	3	55.8	171	19.08	4	5	3	18.7	14.32	1896	745	4.8	8.1	0	0	1	5	3	3	2	4	1	2	2	2
3	1	24	5	1	1	1	1	3	1	5	2	1	#NULL!	1	1	3	2	54.9	158	21.99	3	4	3	12.7	6.6	1430	701	1.5	7.8	0	0	2	5	3	2	1	1	1	2	2	2
3	1	29	5	1	2	1	3	10	1	4	1	2	#NULL!	3	1	3	3	106	179	33.08	4	3	3	24.5	22	626	78	4.1	6.2	0	0	7	3	1	4	3	3	3	1	2	2
3	1	22	5	1	1	1	3	5	1	5	1	1	#NULL!	1	3	3	3	49.8	158.5	19.82	4	4	3	17	8	3778	418	1.4	8.4	0	0	1	5	2	3	1	1	1	2	2	2
3	1	27	4	2	1	1	2	5	1	2	2	1	#NULL!	2	1	3	3	86.5	176	27.92	4	4	4	27	21	1232	992	3	5.2	0	0	5	5	4	4	3	2	2	2	3	2
3	1	28	5	1	1	1	2	8	1	4	2	2	#NULL!	2	1	2	3	65.6	171.5	22.3	1	9	4	22	13	2919	2456	2.9	9.2	0	0	3	5	5	3	2	2	1	3	2	2
3	1	23	5	1	2	1	3	8	1	5	1	1	#NULL!	3	1	3	2	72.6	169	25.42	1	4	2	22	21	406	102	2	6.2	0	0	4	2	2	3	3	2	2	2	2	2
3	1	28	4	1	2	1	1	5	1	5	1	1	#NULL!	2	1	3	3	67.3	167	24.13	1	9	3	18.7	14.32	1896	745	4.8	8.1	3.53	31.424	6	5	3	3	2	4	2	3	3	2
3	1	25	5	1	3	1	2	2	1	5	2	2	#NULL!	2	1	3	3	107.3	173	35.85	1	7	3	12.7	6.6	1430	701	1.5	7.8	0	0	5	5	3	2	1	1	2	3	2	2
3	1	27	5	1	1	1	3	8	1	5	2	2	#NULL!	2	1	3	3	72.9	182	22.01	1	9	2	24.5	22	626	78	4.1	6.2	0	0	5	3	1	4	3	3	2	3	2	2
3	1	27	5	2	3	1	2	8	1	5	2	2	#NULL!	3	1	3	3	76.4	170	26.44	1	6	4	17	8	3778	418	1.4	8.4	0	0	1	5	2	3	1	1	1	2	2	2
3	1	23	3	1	2	1	2	3	1	4	2	2	#NULL!	1	2	3	3	58.2	172	19.67	4	5	3	27	21	1232	992	3	5.2	0	0	7	5	4	4	3	2	3	2	4	2
3	1	21	5	1	1	1	2	3	2	5	2	2	#NULL!	3	1	3	3	66.5	177.5	21.11	2	5	2	22	13	2919	2456	2.9	9.2	0	0	6	5	5	3	2	2	2	2	2	2
3	1	26	5	1	1	1	3	2	1	5	2	2	#NULL!	2	1	3	3	96.6	186.5	27.77	2	8	3	22	21	406	102	2	6.2	0	0	4	2	2	3	3	2	2	3	2	2
3	1	26	5	1	1	1	3	1	1	4	1	1	#NULL!	1	1	3	3	64.6	173	21.58	3	4	3	18.7	14.32	1896	745	4.8	8.1	2.8	24.655	4	5	3	3	2	4	2	2	2	2
3	1	28	5	1	4	1	2	5	1	4	1	1	#NULL!	1	1	3	3	95	177	30.32	3	3	3	12.7	6.6	1430	701	1.5	7.8	0	0	2	5	3	2	1	1	1	1	2	2
3	1	24	5	1	2	1	2	3	2	5	2	1	#NULL!	1	1	3	3	59.5	178.5	18.67	3	2	2	24.5	22	626	78	4.1	6.2	0	0	6	3	1	4	3	3	2	1	2	2
3	1	29	6	1	3	1	2	3	1	2	1	2	#NULL!	1	2	1	2	78.6	170	27.2	4	3	2	17	8	3778	418	1.4	8.4	0	0	8	5	2	3	1	1	3	1	1	2
3	1	28	5	1	2	1	2	3	1	4	1	2	#NULL!	1	1	3	3	59	178	18.62	4	9	3	27	21	1232	992	3	5.2	1.38	17.675	3	5	4	4	3	2	1	3	2	2
3	1	26	5	1	1	1	2	5	1	5	1	2	#NULL!	1	1	3	3	54.9	172	18.56	1	9	3	22	13	2919	2456	2.9	9.2	0	0	4	5	5	3	2	2	2	3	2	2
3	1	26	5	1	1	1	3	7	2	5	2	2	#NULL!	2	1	3	2	60.8	158	24.36	3	9	3	22	21	406	102	2	6.2	0	0	2	2	2	3	3	2	1	3	2	2
3	1	37	3	5	2	1	3	2	1	5	1	2	#NULL!	2	1	3	3	90.7	171.5	30.84	3	1	4	25	23	1200	140	2	9.1	0	0	5	5	2	4	3	2	2	1	4	2
3	1	36	2	5	2	1	2	8	1	4	1	1	#NULL!	3	1	3	3	90	178	28.41	4	4	4	23.7	20.4	422	6	4.7	4	0	0	6	2	1	3	3	4	2	2	4	2
3	1	30	4	2	2	1	2	8	1	5	2	1	#NULL!	3	5	2	3	95.8	168	33.94	1	5	4	23.5	20.1	1100	462	3	6.1	0	0	6	5	3	3	3	2	2	2	3	2
3	1	34	5	2	2	1	2	5	1	5	2	1	#NULL!	2	1	3	3	90.2	173	30.14	3	8	3	25.3	24.7	352	86	2.5	5.1	0	0	4	2	1	4	4	2	2	3	2	2
3	1	36	3	5	2	1	3	5	1	5	1	2	#NULL!	3	1	3	3	66.7	175	21.78	3	2	4	22.8	16.6	670	159	2.1	8.2	0	0	2	3	2	3	3	2	1	1	4	2
3	1	38	5	2	4	1	2	5	1	5	1	1	#NULL!	2	1	3	3	92.5	171.5	31.45	4	6	4	22	9.6	1306	616	2.1	8	0	0	4	5	3	3	2	2	2	2	2	2
3	1	34	3	4	1	1	2	9	1	4	1	2	#NULL!	2	1	3	3	97.1	184	28.68	4	2	4	24.2	18.6	113	152	2	2.8	0	0	6	2	2	4	3	2	2	1	4	2
3	1	32	3	5	2	1	2	5	1	4	1	1	#NULL!	2	#NULL!	3	3	83.5	169	29.24	4	6	3	23.2	12	813	51	2.8	5.7	0	0	6	4	1	3	2	2	2	2	4	2
3	1	31	1	4	1	1	2	10	1	4	2	2	#NULL!	2	#NULL!	2	2	82.9	178	26.16	4	5	3	22.3	20.3	348	198	3	4	0	0	1	2	2	3	3	2	1	2	4	2
3	1	32	1	3	1	1	2	9	1	4	1	2	#NULL!	2	3	#NULL!	3	59.2	174	19.55	3	3	4	24.7	15.3	266	119	2	8.6	0	0	2	2	2	4	2	2	1	1	4	2
3	1	34	5	1	1	1	2	6	1	5	1	1	#NULL!	2	1	3	3	63.3	168	22.43	4	7	4	22	19	324	18	2.1	6.6	0	0	5	2	1	3	3	2	2	3	2	2
3	1	35	5	2	1	1	2	1	1	4	1	1	#NULL!	2	#NULL!	3	3	73.9	168	26.18	3	3	2	24.5	14	1462	237	2.8	4	0	0	4	5	2	4	2	2	2	1	2	2
3	1	31	5	2	4	1	2	10	1	5	1	1	#NULL!	2	#NULL!	3	3	86.8	170	30.03	4	3	3	12	21	18	6	3	4.8	0	0	3	1	1	2	3	2	1	1	2	2
3	1	31	1	1	1	1	3	10	1	4	1	2	#NULL!	1	1	3	3	72.1	172.5	24.23	4	3	4	20.9	22.9	2100	396	3	9.3	0	0	3	5	2	3	3	2	1	1	4	2
3	1	30	5	1	1	1	2	2	1	5	2	2	#NULL!	#NULL!	1	2	3	66.8	173.5	22.19	4	3	2	25	23	1200	140	2	9.1	0	0	4	5	2	4	3	2	2	1	2	2
3	1	35	4	4	4	1	2	2	1	5	2	#NULL!	#NULL!	3	1	2	3	80.2	166	29.1	2	3	4	23.7	20.4	422	6	4.7	4	0	0	2	2	1	3	3	4	1	1	3	2
3	1	33	5	1	3	1	2	3	1	5	2	2	#NULL!	2	3	3	3	73.5	166.5	26.51	1	9	4	23.5	20.1	1100	462	3	6.1	0	0	4	5	3	3	3	2	2	3	2	2
3	1	39	5	1	3	1	2	3	1	5	2	2	#NULL!	3	2	2	3	74.5	170.5	25.63	1	6	4	25.3	24.7	352	86	2.5	5.1	0	0	5	2	1	4	4	2	2	2	2	2
3	1	33	3	3	1	1	3	4	2	#NULL!	1	1	#NULL!	3	#NULL!	3	3	55.7	158	22.31	2	7	4	22.8	16.6	670	159	2.1	8.2	0	0	2	3	2	3	3	2	1	3	4	2
3	1	30	3	1	2	1	3	2	2	#NULL!	2	2	#NULL!	1	2	3	3	67	170	23.18	4	3	3	22	9.6	1306	616	2.1	8	0	0	6	5	3	3	2	2	2	1	4	2
3	1	37	6	1	4	1	2	10	1	5	1	1	#NULL!	3	#NULL!	3	3	82.1	168.5	28.92	4	6	3	24.2	18.6	113	152	2	2.8	2.42	33.93	6	2	2	4	3	2	2	2	1	2
3	1	39	2	1	1	1	2	10	1	5	2	2	#NULL!	2	#NULL!	3	3	64.5	165	23.69	2	4	4	23.2	12	813	51	2.8	5.7	0	0	5	4	1	3	2	2	2	2	4	2
3	1	39	2	4	2	1	3	4	1	4	2	2	#NULL!	2	1	3	3	80.8	169	28.29	3	9	4	22.3	20.3	348	198	3	4	0	0	4	2	2	3	3	2	2	3	4	2
3	1	33	6	1	4	1	3	7	1	4	2	1	#NULL!	1	1	3	3	49.9	164	18.55	2	9	3	24.7	15.3	266	119	2	8.6	0	0	3	2	2	4	2	2	1	3	1	2
3	1	30	5	1	4	1	3	5	1	4	1	2	#NULL!	1	1	3	3	87.3	165	32.07	1	3	3	22	19	324	18	2.1	6.6	0	0	3	2	1	3	3	2	1	1	2	2
3	1	31	5	1	1	1	3	11	1	3	1	1	#NULL!	1	1	3	3	60	178	18.94	2	1	6	24.5	14	1462	237	2.8	4	0	0	6	5	2	4	2	2	2	1	2	2
3	1	32	5	5	1	1	3	6	2	5	2	1	#NULL!	1	3	2	2	88.1	161	33.99	4	9	3	12	21	18	6	3	4.8	0	0	3	1	1	2	3	2	1	3	2	2
3	1	38	3	1	2	1	2	8	1	4	2	2	#NULL!	1	1	3	3	84.9	161.5	32.55	3	3	3	20.9	22.9	2100	396	3	9.3	0	0	6	5	2	3	3	2	2	1	4	2
3	1	30	3	1	4	1	3	5	2	#NULL!	2	2	#NULL!	1	1	3	3	88.7	170.5	30.51	1	7	4	25	23	1200	140	2	9.1	0	0	6	5	2	4	3	2	2	3	4	2
3	1	30	5	1	4	1	2	3	1	5	1	2	#NULL!	1	1	3	3	78.2	173	26.13	1	7	2	23.7	20.4	422	6	4.7	4	0	0	4	2	1	3	3	4	2	3	2	2
3	1	31	4	1	1	1	3	6	1	5	2	1	#NULL!	1	1	3	3	86.9	162	33.11	1	8	3	23.5	20.1	1100	462	3	6.1	0	0	4	5	3	3	3	2	2	3	3	2
3	1	30	5	1	1	1	2	4	1	5	1	2	#NULL!	1	1	3	3	89.5	168	31.71	3	4	3	25.3	24.7	352	86	2.5	5.1	0	0	6	2	1	4	4	2	2	2	2	2
3	1	31	5	1	2	1	2	5	1	5	1	2	#NULL!	2	3	3	3	66.1	168.5	23.28	3	3	3	22.8	16.6	670	159	2.1	8.2	0	0	5	3	2	3	3	2	2	1	2	2
3	1	34	5	1	3	1	3	1.5	1	4	2	2	#NULL!	2	1	3	3	64.8	161	25	1	9	4	22	9.6	1306	616	2.1	8	0	0	2	5	3	3	2	2	1	3	2	2
3	1	37	5	1	3	1	3	5	1	4	2	1	#NULL!	2	2	3	3	87.3	167	31.3	4	2	3	24.2	18.6	113	152	2	2.8	5.26	56.21	7	2	2	4	3	2	3	1	2	2
3	1	30	5	1	1	1	1	5.5	1	4	1	2	#NULL!	1	1	3	3	83.7	177	26.72	4	5	3	23.2	12	813	51	2.8	5.7	0	0	3	4	1	3	2	2	1	2	2	2
3	1	37	5	1	3	1	3	4	1	4	1	2	#NULL!	1	1	3	3	71	165	26.08	4	6	4	22.3	20.3	348	198	3	4	0	0	5	2	2	3	3	2	2	2	2	2
3	1	33	6	1	4	1	2	1	2	#NULL!	1	2	#NULL!	2	1	3	3	114	185	33.31	3	2	3	24.7	15.3	266	119	2	8.6	0	0	4	2	2	4	2	2	2	1	1	2
3	1	32	6	1	3	1	2	10	1	5	2	1	#NULL!	#NULL!	1	3	3	74	162	28.2	3	3	2	22	19	324	18	2.1	6.6	0	0	3	2	1	3	3	2	1	1	1	2
3	1	44	3	2	1	1	2	10	2	#NULL!	1	1	#NULL!	1	1	1	3	81.1	175	26.48	2	3	5	24.5	14	1462	237	2.8	4	0	0	6	5	2	4	2	2	2	1	4	2
3	1	49	2	4	1	1	3	10	2	#NULL!	1	2	#NULL!	1	1	3	3	75.7	177	24.16	4	2	5	12	21	18	6	3	4.8	0	0	4	1	1	2	3	2	2	1	4	2
3	1	43	3	1	1	1	2	10	1	5	1	2	#NULL!	2	5	3	3	69.3	165	25.45	3	4	5	20.9	22.9	2100	396	3	9.3	0	0	4	5	2	3	3	2	2	2	4	2
3	1	47	2	1	1	1	3	12	1	1	2	2	#NULL!	1	1	3	3	63.1	162.5	23.9	4	2	5	25.9	21.3	1421	326	6	5.4	0	0	6	5	2	4	3	5	2	1	4	2
3	1	40	5	1	2	1	1	8	1	4	2	1	#NULL!	2	#NULL!	3	3	92.8	174	30.65	4	3	4	25	13.2	2015	671	4	5	0	0	5	5	3	4	2	3	2	1	2	2
3	1	41	3	1	1	1	2	8	1	4	1	1	#NULL!	3	1	3	3	65.7	178	20.74	3	4	4	20.9	8.4	1459	855	5.2	8.1	0	0	3	5	4	3	2	5	1	2	4	2
3	1	45	2	1	1	1	2	4	1	5	2	2	#NULL!	1	1	3	3	61.3	165	22.52	2	4	4	21.8	9.1	615	110	4.3	5.8	0	0	2	3	2	3	2	3	1	2	4	2
3	1	41	3	1	1	1	2	10	1	4	1	2	#NULL!	2	#NULL!	3	3	60	163	22.58	1	4	4	18.7	4.7	425	314	5	8.2	0	0	4	2	2	3	1	4	2	2	4	2
3	1	43	5	1	2	1	2	10	1	4	2	2	#NULL!	2	1	3	3	75.4	163	28.38	3	3	5	24.3	21	206	94	4.8	6	0	0	4	2	1	4	3	4	2	1	2	2
3	1	45	3	2	2	1	3	1	1	5	1	1	#NULL!	3	1	3	3	92	169	32.21	4	6	5	16.4	9.1	1319	69	4.8	7.3	0	0	5	5	1	3	2	4	2	2	4	2
3	1	43	6	1	2	1	2	7	2	#NULL!	1	1	#NULL!	3	2	3	3	91.3	180	28.18	4	3	5	16.5	7	2101	658	5.1	8.2	0	0	4	5	3	3	1	5	2	1	1	2
3	1	44	3	1	2	1	3	4	1	5	1	2	#NULL!	1	1	3	3	87.3	173	29.17	3	3	5	25	16	942	48	6	8.2	0	0	4	4	1	4	2	5	2	1	4	2
3	1	41	5	3	4	1	3	4	1	4	1	1	#NULL!	1	1	3	3	88.5	177.5	28.09	4	5	3	24	18	3758	1248	5.2	8.6	0	0	4	5	5	3	3	5	2	2	2	2
3	1	49	2	1	1	1	1	10	1	5	1	2	#NULL!	1	1	3	3	74.5	159	29.47	3	7	6	25.9	21.3	1421	326	6	5.4	0	0	7	5	2	4	3	5	3	3	4	2
3	1	47	2	2	1	1	3	8	2	#NULL!	2	2	#NULL!	2	3	3	3	49.5	157	20.08	4	5	5	25	13.2	2015	671	4	5	0	0	5	5	3	4	2	3	2	2	4	2
3	1	43	3	1	3	1	3	5	1	5	2	2	#NULL!	1	1	3	3	104	173	34.75	1	3	4	20.9	8.4	1459	855	5.2	8.1	0	0	2	5	4	3	2	5	1	1	4	2
3	1	43	3	2	2	1	3	8	1	5	2	2	#NULL!	2	3	3	3	73	162	27.82	2	3	5	21.8	9.1	615	110	4.3	5.8	0	0	4	3	2	3	2	3	2	1	4	2
3	1	47.4	2	3	3	1	3	10	1	4	1	2	#NULL!	1	1	3	3	55.8	161	21.53	4	5	5	18.7	4.7	425	314	5	8.2	59.73	438.329	5	2	2	3	1	4	2	2	4	2
3	1	47	2	2	1	1	2	8	2	5	1	2	#NULL!	#NULL!	#NULL!	#NULL!	3	62.8	163	23.64	4	4	5	24.3	21	206	94	4.8	6	3.87	36.094	5	2	1	4	3	4	2	2	4	2
3	1	45.4	3	2	1	1	3	2	1	4	1	2	#NULL!	2	#NULL!	3	3	58.6	172	19.81	3	5	5	16.4	9.1	1319	69	4.8	7.3	2.98	36.341	4	5	1	3	2	4	2	2	4	2
3	1	46.7	5	1	1	1	1	3	1	2	2	1	#NULL!	3	3	3	3	61.7	166.5	22.26	4	2	4	16.5	7	2101	658	5.1	8.2	0	0	5	5	3	3	1	5	2	1	2	2
3	1	49	5	1	2	1	3	8	1	4	1	1	#NULL!	1	3	2	2	65.4	166	23.73	4	4	5	25	16	942	48	6	8.2	0	0	3	4	1	4	2	5	1	2	2	2
3	1	43	3	2	1	1	3	10	1	5	1	1	#NULL!	3	1	3	3	63.3	161	24.42	4	5	5	24	18	3758	1248	5.2	8.6	0	0	4	5	5	3	3	5	2	2	4	2
3	1	45.9	2	2	1	1	3	11	2	#NULL!	2	2	#NULL!	3	1	3	3	80.7	167	28.94	3	7	5	25.9	21.3	1421	326	6	5.4	0	0	6	5	2	4	3	5	2	3	4	2
3	1	47	5	1	3	1	3	1	1	4	1	2	#NULL!	3	1	3	3	78	170	26.99	4	3	5	25	13.2	2015	671	4	5	0	0	3	5	3	4	2	3	1	1	2	2
3	1	49.5	3	1	1	1	3	2	1	2	1	1	#NULL!	1	1	3	3	64	174	21.14	4	3	5	20.9	8.4	1459	855	5.2	8.1	0	0	6	5	4	3	2	5	2	1	4	2
3	1	41	5	1	2	1	3	10	1	4	1	2	#NULL!	1	1	3	3	79.4	171	27.15	4	5	4	21.8	9.1	615	110	4.3	5.8	0	0	6	3	2	3	2	3	2	2	2	2
3	1	48.6	2	2	1	1	3	12	1	5	2	2	#NULL!	1	1	3	3	82	164.5	30.3	3	2	5	18.7	4.7	425	314	5	8.2	0	0	6	2	2	3	1	4	2	1	4	2
3	1	43	2	2	1	1	3	8	1	4	1	2	#NULL!	2	#NULL!	3	3	60.6	169	21.22	3	4	5	24.3	21	206	94	4.8	6	0	0	5	2	1	4	3	4	2	2	4	2
3	1	40	5	2	1	1	3	10	1	4	1	1	#NULL!	1	1	3	3	96	168	34.01	4	3	4	16.4	9.1	1319	69	4.8	7.3	0	0	4	5	1	3	2	4	2	1	2	2
3	1	42	5	1	2	1	3	8	1	5	1	1	#NULL!	1	2	3	3	60.1	154	25.34	3	5	3	16.5	7	2101	658	5.1	8.2	0	0	2	5	3	3	1	5	1	2	2	2
3	1	48	5	4	2	1	2	8	1	2	2	2	#NULL!	2	1	3	3	82.8	173	27.67	2	2	5	25	16	942	48	6	8.2	0	0	2	4	1	4	2	5	1	1	2	2
3	1	43	5	1	1	1	3	6	1	5	1	1	#NULL!	3	3	3	2	87.5	174	28.9	1	7	5	24	18	3758	1248	5.2	8.6	0	0	1	5	5	3	3	5	1	3	2	2
3	1	48	5	1	1	1	2	5	1	5	2	2	#NULL!	3	1	3	3	83	168	29.41	2	1	4	25.9	21.3	1421	326	6	5.4	0	0	5	5	2	4	3	5	2	1	2	2
3	1	49	5	1	4	1	2	1	1	5	2	1	#NULL!	3	2	3	3	91.8	165	33.72	1	9	4	25	13.2	2015	671	4	5	0	0	5	5	3	4	2	3	2	3	2	2
3	1	44	5	1	2	1	2	5	1	4	1	1	#NULL!	3	2	3	2	72.1	167	25.85	3	6	4	20.9	8.4	1459	855	5.2	8.1	0	0	2	5	4	3	2	5	1	2	2	2
3	1	49	5	1	4	1	3	5	1	5	1	2	#NULL!	1	2	3	3	72.5	165	26.63	3	6	4	21.8	9.1	615	110	4.3	5.8	0	0	2	3	2	3	2	3	1	2	2	2
3	1	40	4	5	2	1	3	10	2	#NULL!	2	2	#NULL!	2	2	3	3	78.9	174	26.06	2	2	4	18.7	4.7	425	314	5	8.2	0	0	9	2	2	3	1	4	3	1	3	2
3	1	47	3	1	1	1	1	9	1	5	2	1	#NULL!	2	1	3	3	66.8	165	24.54	4	2	5	24.3	21	206	94	4.8	6	2.67	26.861	4	2	1	4	3	4	2	1	4	2
3	1	41	5	1	4	1	3	10	1	4	2	1	#NULL!	2	1	2	3	80	164	29.74	4	3	4	16.4	9.1	1319	69	4.8	7.3	0	0	2	5	1	3	2	4	1	1	2	2
3	1	49	4	2	1	1	3	3	1	4	1	2	#NULL!	2	1	3	3	91.3	167	32.74	4	6	4	16.5	7	2101	658	5.1	8.2	0	0	3	5	3	3	1	5	1	2	3	2
3	1	44	4	1	4	1	2	3	1	5	1	1	#NULL!	1	1	1	3	64.5	167	23.13	4	9	3	25	16	942	48	6	8.2	0	0	4	4	1	4	2	5	2	3	3	2
3	1	59	5	1	1	1	1	2	1	2	2	2	#NULL!	1	5	3	3	56.6	163	21.3	4	3	6	24	18	3758	1248	5.2	8.6	0	0	5	5	5	3	3	5	2	1	2	2
3	1	58	1	1	1	1	3	6	1	4	1	2	#NULL!	3	1	3	3	73.4	167	26.32	4	3	5	25.9	21.3	1421	326	6	5.4	2.62	27.469	4	5	2	4	3	5	2	1	4	2
3	1	55	1	1	1	1	1	9	1	2	2	2	#NULL!	3	1	3	3	67.5	163.5	25.25	4	2	5	24.1	9.9	653	50	4.3	6.4	0	0	5	3	1	4	2	3	2	1	4	2
3	1	57	4	1	2	1	2	10	1	4	1	1	#NULL!	2	2	3	3	90	180	27.78	4	3	5	25.1	20.1	88	36	3.4	6.5	0	0	4	1	1	4	3	3	2	1	3	2
3	1	53	5	1	4	1	2	2	1	5	2	2	#NULL!	1	1	3	3	100.8	171	34.47	1	2	5	23.7	21.7	588	127	2	4.6	0	0	1	3	2	3	3	2	1	1	2	2
3	1	57	3	1	2	1	1	0	1	5	2	2	#NULL!	2	2	3	3	64.8	166	23.52	1	4	5	23.6	24	129	99	3.8	5.2	0	0	5	2	1	3	3	3	2	2	4	2
3	1	51	2	2	1	1	2	10	1	4	1	2	#NULL!	2	2	3	3	73.8	172	24.95	4	6	5	22.8	13.4	387	6	4.1	2	2.41	27.4	6	2	1	3	2	3	2	2	4	2
3	1	58	2	5	1	1	1	10	1	5	2	2	#NULL!	1	1	3	3	78.7	165	28.91	4	2	6	24.6	24	432	124	3	4.7	0	0	6	2	2	4	3	2	2	1	4	2
3	1	55	2	1	1	1	3	2	1	5	2	2	#NULL!	2	1	3	3	67.4	165	24.76	2	3	5	23.4	20.4	974	71	2.5	7.6	0	0	5	4	1	3	3	2	2	1	4	2
3	1	59	3	5	1	1	2	10	2	#NULL!	1	2	#NULL!	3	1	3	3	51.9	165	19.06	2	6	6	23.3	21	1687	65	4.3	5	0	0	6	5	1	3	3	3	2	2	4	2
3	1	50	2	2	1	1	1	2	1	5	1	2	#NULL!	2	1	3	3	53.2	155	22.14	2	9	5	23.7	14.1	1805	107	4	7.2	0	0	3	5	2	3	2	3	1	3	4	2
3	1	50	4	1	1	1	1	2	1	4	2	2	#NULL!	2	1	3	3	76.3	172	25.79	4	3	5	15.9	21.2	926	40	4	5.2	0	0	4	4	1	2	3	3	2	1	3	2
3	1	56	5	1	3	1	2	4	2	#NULL!	2	2	#NULL!	2	2	3	3	74.3	170	25.71	4	4	5	20.1	8	1083	466	3	8.1	0	0	4	5	3	3	1	2	2	2	2	2
3	1	55	2	1	1	1	2	8	2	#NULL!	2	2	#NULL!	2	3	3	3	53.6	157	21.75	1	4	5	24	15	205	18	3.5	4.8	0	0	4	2	1	3	2	3	2	2	4	2
3	1	54	2	1	1	1	3	8	1	5	2	2	#NULL!	2	1	3	3	86	158	34.45	3	8	5	24	19	245	34	3	4.8	0	0	5	2	1	3	3	2	2	3	4	2
3	1	52	2	1	2	1	1	3	2	#NULL!	2	2	#NULL!	1	2	3	3	78.1	170	27.02	1	5	5	17	11	1240	108	4.8	9.6	0	0	5	5	2	3	2	4	2	2	4	2
3	1	55	3	1	1	1	3	8	2	#NULL!	2	1	#NULL!	1	1	2	3	65	152	28.13	4	5	6	25	21	688	171	3.5	7	0	0	7	3	2	4	3	3	3	2	4	2
3	1	58	3	2	2	1	1	8	2	#NULL!	2	2	#NULL!	3	3	2	2	69.4	157.5	27.98	1	3	5	23	17	457	324	4.2	7.1	0	0	5	3	2	3	3	3	2	1	4	2
3	1	55	3	2	4	1	3	10	1	4	1	1	#NULL!	2	2	3	3	78.6	167	28.18	4	4	4	24	7.6	1829	384	2.8	5	2.32	22.771	4	5	2	3	1	2	2	2	4	2
3	1	52	5	2	4	1	3	9	1	5	1	1	#NULL!	2	1	3	3	57.3	157	23.25	3	6	5	25	20	212	153	3.2	5.1	5.11	56.912	5	2	2	4	3	3	2	2	2	2
3	1	51	3	2	2	1	3	8	1	5	2	1	#NULL!	1	1	3	3	78.5	170	27.16	4	3	5	25	21	804	106	4.2	8.4	0	0	3	4	2	4	3	3	1	1	4	2
3	1	57	2	1	2	1	2	7	1	5	2	2	#NULL!	2	1	3	3	87.8	159.5	34.51	4	4	6	23	21	378	129	2	8.6	0	0	6	2	2	3	3	2	2	2	4	2
3	1	53	2	2	1	1	3	4	1	5	1	2	#NULL!	3	1	3	2	77.8	172	26.3	3	4	5	21	10	136	9	5.2	4	26.29	215.629	5	2	1	3	2	5	2	2	4	2
3	1	53	3	2	2	1	2	9	1	5	1	2	#NULL!	1	1	3	3	67.3	170	23.29	4	4	5	24	21	400	383	4.9	7.8	2.5	27.031	4	2	2	3	3	4	2	2	4	2
3	1	55	3	2	1	1	1	4	1	4	1	1	#NULL!	2	2	3	3	75	153	32.04	3	6	5	24	21	16	72	4.7	4.1	0	0	5	1	1	3	3	4	2	2	4	2
3	1	58	2	2	1	1	2	5	1	5	1	2	#NULL!	3	3	2	3	83.2	169	29.13	4	4	6	24.1	9.9	653	50	4.3	6.4	0	0	6	3	1	4	2	3	2	2	4	2
3	1	56	3	1	2	1	3	6	1	5	1	2	#NULL!	1	1	3	3	70	157.5	28.22	1	5	5	25.1	20.1	88	36	3.4	6.5	0	0	7	1	1	4	3	3	3	2	4	2
3	1	56	4	1	1	1	2	8	1	5	2	2	#NULL!	1	1	3	3	56.8	158	22.75	1	2	4	23.7	21.7	588	127	2	4.6	0	0	4	3	2	3	3	2	2	1	3	2
3	1	55	2	2	1	1	3	1	1	4	1	2	#NULL!	2	5	3	3	83.6	179	26.09	3	5	5	23.6	24	129	99	3.8	5.2	0	0	6	2	1	3	3	3	2	2	4	2
3	1	51	2	2	1	1	1	10	1	4	1	2	#NULL!	1	1	3	3	51	167	18.29	4	5	5	22.8	13.4	387	6	4.1	2	0	0	5	2	1	3	2	3	2	2	4	2
3	1	53	3	1	1	1	2	8	1	5	1	2	#NULL!	1	1	3	3	62.5	166	22.68	4	6	5	24.6	24	432	124	3	4.7	0	0	6	2	2	4	3	2	2	2	4	2
3	1	58	6	1	1	1	2	2	1	4	2	1	#NULL!	3	1	3	3	91.4	167	32.77	1	7	4	23.4	20.4	974	71	2.5	7.6	0	0	2	4	1	3	3	2	1	3	1	2
3	1	53	3	1	2	1	3	10	1	4	1	1	#NULL!	2	1	3	3	103	179	32.15	2	8	5	23.3	21	1687	65	4.3	5	0	0	2	5	1	3	3	3	1	3	4	2
3	1	51	5	1	1	1	2	3	2	#NULL!	2	2	#NULL!	2	1	3	3	64.9	166	23.55	2	2	4	23.7	14.1	1805	107	4	7.2	0	0	3	5	2	3	2	3	1	1	2	2
3	1	54	2	2	1	1	3	11	1	5	2	2	#NULL!	1	1	3	3	53.9	161	20.79	4	3	6	15.9	21.2	926	40	4	5.2	0	0	2	4	1	2	3	3	1	1	4	2
3	1	57	3	4	2	1	3	6	1	4	1	1	#NULL!	2	1	3	3	65.6	165	24.1	4	7	5	20.1	8	1083	466	3	8.1	0	0	3	5	3	3	1	2	1	3	4	2
3	1	56	5	1	4	1	2	5	1	5	2	2	#NULL!	2	2	3	3	86	165	31.59	3	2	5	24	15	205	18	3.5	4.8	1.87	27.559	1	2	1	3	2	3	1	1	2	2
3	1	56	5	1	2	1	2	8	1	5	2	1	#NULL!	1	1	3	3	108	172	36.51	1	6	3	24	19	245	34	3	4.8	0	0	2	2	1	3	3	2	1	2	2	2
3	1	51	5	1	2	1	2	3	1	5	2	2	#NULL!	3	1	3	3	74	166	26.85	1	9	3	17	11	1240	108	4.8	9.6	0	0	5	5	2	3	2	4	2	3	2	2
3	1	56	4	1	1	1	3	1	2	4	2	2	#NULL!	1	1	3	3	90	174	29.73	2	7	4	25	21	688	171	3.5	7	0	0	9	3	2	4	3	3	3	3	3	2
3	1	52	5	1	2	1	3	10	1	5	2	2	#NULL!	1	1	1	3	86.6	174.5	28.44	2	1	5	23	17	457	324	4.2	7.1	0	0	2	3	2	3	3	3	1	1	2	2
3	1	72	3	2	2	1	2	10	2	#NULL!	2	1	#NULL!	1	1	3	3	63.5	165	23.32	4	2	6	24	7.6	1829	384	2.8	5	0	0	6	5	2	3	1	2	2	1	4	2
3	1	72	5	1	1	1	2	6	1	5	2	1	#NULL!	3	1	3	3	86.9	171.5	29.55	4	5	5	25	20	212	153	3.2	5.1	0	0	8	2	2	4	3	3	3	2	2	2
3	1	62	4	1	3	1	3	8	1	5	2	2	#NULL!	2	1	3	3	95	168	33.66	3	5	5	25	21	804	106	4.2	8.4	0	0	5	4	2	4	3	3	2	2	3	2
3	1	66	5	1	1	1	1	10	1	5	2	2	#NULL!	2	1	3	3	61.7	160.5	23.95	1	2	5	23	21	378	129	2	8.6	0	0	6	2	2	3	3	2	2	1	2	2
3	1	66	2	2	2	1	1	3	1	4	2	1	#NULL!	3	1	3	3	104.2	167.5	37.14	4	3	5	21	10	136	9	5.2	4	0	0	5	2	1	3	2	5	2	1	4	2
3	1	67	1	1	1	1	1	1	2	#NULL!	2	2	#NULL!	1	1	3	3	69.7	161	26.89	1	2	4	24	21	400	383	4.9	7.8	0	0	5	2	2	3	3	4	2	1	4	2
3	1	60	2	1	1	1	3	8	1	5	1	1	#NULL!	1	1	3	3	78	163	29.36	3	3	5	24	21	16	72	4.7	4.1	0	0	5	1	1	3	3	4	2	1	4	2
3	1	63	2	1	2	1	1	5	1	5	2	2	#NULL!	2	1	3	3	57.7	163.5	21.58	4	2	6	24.1	9.9	653	50	4.3	6.4	0	0	2	3	1	4	2	3	1	1	4	2
3	1	60	4	1	1	1	3	8	1	5	2	2	#NULL!	1	1	3	3	69.1	166.5	24.93	4	3	5	25.1	20.1	88	36	3.4	6.5	0	0	7	1	1	4	3	3	3	1	3	2
3	1	63	3	2	1	1	1	8	1	5	2	2	#NULL!	1	1	3	3	55	160.5	21.35	4	3	5	23.7	21.7	588	127	2	4.6	0	0	6	3	2	3	3	2	2	1	4	2
3	1	66	2	1	1	1	1	1	1	5	1	2	#NULL!	1	1	3	3	61.2	158	24.52	1	3	5	23.6	24	129	99	3.8	5.2	0	0	8	2	1	3	3	3	3	1	4	2
3	1	69	2	1	1	1	3	6	1	5	1	2	#NULL!	1	1	2	2	57.4	168	20.34	4	3	6	22.8	13.4	387	6	4.1	2	25.87	157.265	5	2	1	3	2	3	2	1	4	2
3	1	66	3	1	1	1	3	8	1	5	1	2	#NULL!	1	1	3	3	64.6	161.5	24.77	4	4	6	24.6	24	432	124	3	4.7	0	0	6	2	2	4	3	2	2	2	4	2
3	1	66	2	1	1	1	2	8	1	5	2	2	#NULL!	1	1	3	3	53.4	163	20.1	2	3	5	23.4	20.4	974	71	2.5	7.6	0	0	4	4	1	3	3	2	2	1	4	2
3	1	65	2	1	1	1	3	5	2	#NULL!	2	2	#NULL!	1	1	3	3	48.7	151	21.36	2	3	6	26	25	1220	581	4.4	10.2	0	0	7	5	3	4	4	3	3	1	4	2
3	1	62	4	2	2	1	3	10	1	5	1	2	#NULL!	1	1	3	3	71.5	165	26.26	4	2	5	25.4	22.9	176	116	4.5	2.4	0	0	4	2	2	4	3	3	2	1	3	2
3	1	66	1	1	1	1	1	8	1	5	2	2	#NULL!	1	1	2	3	57	152	24.67	4	2	6	20.2	7.3	1192	1253	3.4	3.1	0	0	6	5	5	3	1	3	2	1	4	2
3	1	62	2	1	2	1	1	1	1	4	1	2	#NULL!	2	1	3	3	80	165	29.38	3	4	6	24.9	9.5	1120	1130	3	5	0	0	4	5	5	4	2	2	2	2	4	2
3	1	61	4	1	3	1	2	2	2	#NULL!	1	2	#NULL!	1	1	3	3	59	163	22.21	3	4	5	17.9	5.3	1430	67	4.6	7.3	2.21	20.659	3	5	1	3	1	4	1	2	3	2
3	1	65	5	1	1	2	1	1	2	#NULL!	2	1	#NULL!	2	1	3	3	62.3	163.5	23.31	4	6	6	23.1	16.1	1273	264	5.2	9.2	0	0	6	5	2	3	3	5	2	2	2	2
3	1	65	2	1	2	1	2	1	1	5	2	1	#NULL!	2	1	3	3	67.3	166	24.42	4	6	5	19.6	5.3	232	81	7.5	6.3	0	0	5	2	1	3	1	5	2	2	4	2
3	1	61	3	3	1	1	1	1	1	4	1	2	#NULL!	2	1	3	3	66.8	172	22.58	1	4	6	22	9	118	337	8.4	6.7	0	0	6	2	2	3	2	5	2	2	4	2
3	1	66	4	1	5	1	3	5	1	4	1	2	#NULL!	1	1	3	3	93	169	32.56	3	6	6	25	13	564	290	5.8	7	0	0	6	3	2	4	2	5	2	2	3	2
3	1	69	2	1	1	1	3	2	1	5	1	2	#NULL!	2	1	3	3	56	159	22.15	2	8	6	26	25	1220	581	4.4	10.2	0	0	6	5	3	4	4	3	2	3	4	2
3	1	64	5	1	4	1	2	1	1	5	2	2	#NULL!	1	3	1	3	57.5	150	25.56	1	3	5	25.4	22.9	176	116	4.5	2.4	0	0	5	2	2	4	3	3	2	1	2	2
3	1	65	5	1	4	1	1	3	1	5	2	2	#NULL!	2	3	3	3	70	160.8	27.07	4	4	5	20.2	7.3	1192	1253	3.4	3.1	0	0	5	5	5	3	1	3	2	2	2	2
3	1	65	2	1	1	1	1	5	1	5	1	2	#NULL!	2	1	3	3	73.6	172	24.88	3	6	5	24.9	9.5	1120	1130	3	5	0	0	6	5	5	4	2	2	2	2	4	2
3	1	65	5	1	2	1	2	1	2	#NULL!	2	2	#NULL!	2	1	3	3	66.3	168	23.49	3	8	6	17.9	5.3	1430	67	4.6	7.3	0	0	6	5	1	3	1	4	2	3	2	2
3	1	63	3	1	4	1	3	7	1	4	1	2	#NULL!	2	3	3	3	108.9	172	36.81	3	6	6	23.1	16.1	1273	264	5.2	9.2	0	0	4	5	2	3	3	5	2	2	4	2
3	1	60	2	2	1	1	3	2	2	#NULL!	2	2	#NULL!	3	2	3	3	60.3	169	21.11	2	3	5	19.6	5.3	232	81	7.5	6.3	0	0	5	2	1	3	1	5	2	1	4	2
3	1	60	2	3	1	1	1	1	1	5	2	2	#NULL!	1	1	3	3	62.4	165	22.92	2	6	6	22	9	118	337	8.4	6.7	0	0	5	2	2	3	2	5	2	2	4	2
3	1	60	2	1	1	1	2	6	1	5	1	1	#NULL!	2	3	3	3	56.3	161	21.72	4	8	6	25	13	564	290	5.8	7	0	0	6	3	2	4	2	5	2	3	4	2
3	1	62	5	2	1	1	3	5	2	#NULL!	2	2	#NULL!	1	3	3	3	70.5	173	23.56	4	6	6	26	25	1220	581	4.4	10.2	0	0	7	5	3	4	4	3	3	2	2	2
3	1	64	3	1	2	1	3	4	1	5	2	2	#NULL!	2	1	3	3	75	166	27.22	1	4	5	25.4	22.9	176	116	4.5	2.4	0	0	6	2	2	4	3	3	2	2	4	2
3	1	67	5	1	1	1	2	7	2	#NULL!	2	2	#NULL!	3	1	3	3	88.2	166	32.01	4	4	5	20.2	7.3	1192	1253	3.4	3.1	2.73	37.296	6	5	5	3	1	3	2	2	2	2
3	1	60	2	1	3	1	1	3	2	#NULL!	2	2	#NULL!	1	1	3	3	97.4	172	32.92	2	7	3	24.9	9.5	1120	1130	3	5	0	0	7	5	5	4	2	2	3	3	4	2
3	2	18	3	1	2	1	2	3	2	#NULL!	2	2	1	1	2	2	3	55.2	161	21.3	3	6	2	17.9	5.3	1430	67	4.6	7.3	0	0	7	5	1	3	1	4	3	2	4	2
3	2	29	5	2	4	1	2	6	1	5	2	2	1	1	3	2	3	53	163	19.95	2	7	4	23.1	16.1	1273	264	5.2	9.2	0	0	9	5	2	3	3	5	3	3	2	2
3	2	27	5	2	3	1	2	10	1	4	2	2	2	2	1	3	3	96	170	33.22	1	5	3	19.6	5.3	232	81	7.5	6.3	0	0	3	2	1	3	1	5	1	2	2	2
3	2	22	5	1	4	1	2	4	1	5	2	1	2	3	3	1	2	50	155	20.81	4	4	3	22	9	118	337	8.4	6.7	0	0	3	2	2	3	2	5	1	2	2	2
3	2	29	5	1	4	1	2	4	1	5	2	2	1	1	1	1	2	48.2	152	20.86	3	3	2	25	13	564	290	5.8	7	0	0	6	3	2	4	2	5	2	1	2	2
3	2	25	5	1	1	1	2	1	1	5	2	2	2	3	1	3	3	64.5	156.5	26.33	4	8	3	26	25	1220	581	4.4	10.2	0	0	7	5	3	4	4	3	3	3	2	2
3	2	29	5	1	3	1	2	3	1	5	2	2	1	2	2	2	3	65	153	27.77	1	1	3	25.4	22.9	176	116	4.5	2.4	1.84	34.37	5	2	2	4	3	3	2	1	2	2
3	2	26	5	1	3	1	2	8	2	#NULL!	2	2	1	3	1	3	2	48	165	17.63	3	8	4	20.2	7.3	1192	1253	3.4	3.1	0	0	5	5	5	3	1	3	2	3	2	2
3	2	29	5	1	1	1	3	3	1	5	2	2	1	1	5	2	3	57.3	154	24.16	1	3	4	24.9	9.5	1120	1130	3	5	0	0	1	5	5	4	2	2	1	1	2	2
3	2	25	5	1	2	1	2	10	1	4	2	1	1	3	2	2	2	56.1	156	23.05	3	2	2	17.9	5.3	1430	67	4.6	7.3	3.06	39.278	5	5	1	3	1	4	2	1	2	2
3	2	27	5	1	2	1	3	1	2	#NULL!	2	2	2	1	5	2	2	52.3	159	20.69	3	6	2	23.1	16.1	1273	264	5.2	9.2	0	0	6	5	2	3	3	5	2	2	2	2
3	2	29	5	3	3	1	2	4	1	5	2	2	1	1	2	2	2	59.6	157	24.18	1	9	3	19.6	5.3	232	81	7.5	6.3	0	0	4	2	1	3	1	5	2	3	2	2
3	2	23	3	1	1	1	2	5	2	#NULL!	2	1	1	3	5	3	3	56.7	153	24.22	1	6	3	22	9	118	337	8.4	6.7	0	0	2	2	2	3	2	5	1	2	4	2
3	2	27	5	2	1	1	2	6	1	5	2	1	1	1	3	3	3	53.8	161	20.76	2	1	3	25	13	564	290	5.8	7	0	0	4	3	2	4	2	5	2	1	2	2
3	2	26	5	1	4	1	3	6	2	#NULL!	2	2	2	3	5	3	2	47.2	159	18.67	4	3	3	26	25	1220	581	4.4	10.2	1.9	20.734	8	5	3	4	4	3	3	1	2	2
3	2	24	5	1	1	1	2	6	1	5	2	2	2	1	2	1	2	51	147	23.6	4	1	2	25.4	22.9	176	116	4.5	2.4	0	0	7	2	2	4	3	3	3	1	2	2
3	2	27	5	1	3	1	2	2	1	4	2	2	1	2	2	1	2	62.9	164.5	23.24	4	1	3	20.2	7.3	1192	1253	3.4	3.1	0	0	8	5	5	3	1	3	3	1	2	2
3	2	29	5	1	4	1	2	1	1	5	2	1	2	1	2	3	2	54	169	18.91	4	2	3	24.9	9.5	1120	1130	3	5	0	0	8	5	5	4	2	2	3	1	2	2
3	2	29	5	1	1	1	3	3	2	#NULL!	2	1	1	1	3	3	2	70.3	164.5	25.98	4	3	4	17.9	5.3	1430	67	4.6	7.3	0	0	8	5	1	3	1	4	3	1	2	2
3	2	29	5	1	2	1	3	3	1	5	2	2	1	1	3	1	2	54.4	159	21.52	1	2	3	23.1	16.1	1273	264	5.2	9.2	0	0	5	5	2	3	3	5	2	1	2	2
3	2	23	5	1	1	1	3	3	2	#NULL!	2	1	1	1	3	3	3	55.6	156	22.85	2	9	3	22.2	6.2	637	296	4.8	5.1	2.46	26.609	7	3	2	3	1	4	3	3	2	2
3	2	24	5	1	1	1	3	2	1	5	2	1	1	1	3	3	2	70	164	26.03	4	9	3	22.9	21.7	958	136	5.1	4	0	0	5	4	2	3	3	5	2	3	2	2
3	2	22	5	1	2	1	2	3	2	#NULL!	2	2	1	3	2	2	3	48.7	160	19.02	2	9	3	24	22.9	1166	49	4.5	6.8	3.68	32.539	5	5	1	3	3	3	2	3	2	2
3	2	25	5	1	1	1	2	8	1	5	2	2	1	3	1	2	3	47.6	157	19.31	2	9	3	23.5	5.6	295	88	4.1	4	0	0	6	2	1	3	1	3	2	3	2	2
3	2	29	5	1	4	1	1	2	2	#NULL!	2	2	2	2	3	3	3	52	159	20.57	4	9	2	24	16	25	18	4	4.6	0	0	5	1	1	3	2	3	2	3	2	2
3	2	27	5	1	2	1	2	1	2	#NULL!	2	2	2	1	3	3	3	57.4	160	22.42	4	8	3	24	22	164	27	4.4	5.1	0	0	6	2	1	3	3	3	2	3	2	2
3	2	26	5	1	1	1	3	1	2	#NULL!	2	2	1	1	3	2	2	63.2	157.5	25.48	1	6	2	21	21	333	26	5.4	5	0	0	2	2	1	3	3	5	1	2	2	2
3	2	24	5	1	2	1	2	5	1	5	2	2	1	1	3	1	3	50	161	19.29	4	5	2	20.7	7.1	165	108	4.2	5.1	0	0	5	2	2	3	1	3	2	2	2	2
3	2	22	5	1	2	1	3	4	2	#NULL!	2	1	1	1	1	3	2	60	164.5	22.17	4	9	4	24	16	1597	612	5.8	7	0	0	5	5	3	3	2	5	2	3	2	2
3	2	27	5	1	2	1	3	4	1	5	2	2	1	1	3	3	3	75.1	158.5	29.89	1	5	2	24.3	22.5	118	26	4	5.8	0	0	5	2	1	4	3	3	2	2	2	2
3	2	28	5	1	4	1	3	5	1	5	2	1	1	1	5	2	2	52.5	157	21.3	2	9	3	7	13	178	66	8.2	7.1	0	0	5	2	1	1	2	5	2	3	2	2
3	2	28	6	1	4	1	2	1	2	5	2	2	1	1	1	3	2	51.3	155	21.35	3	2	3	23	10	865	10	7.5	6	0	0	7	4	1	3	2	5	3	1	1	2
3	2	29	5	1	3	1	2	1	1	5	2	2	1	1	5	2	2	57.4	157	23.29	1	7	2	25	20	578	32	6.1	0.3	0	0	5	3	1	4	3	5	2	3	2	2
3	2	24	5	1	1	1	3	4	2	#NULL!	2	2	1	1	3	3	2	62.4	154	26.31	2	4	3	21.8	12.2	433	86	5.8	8.1	0	0	2	2	1	3	2	5	1	2	2	2
3	2	29	5	1	4	1	3	2	2	4	2	1	1	1	3	2	3	61.8	157.5	24.91	1	9	2	21	23	147	6	6	7.2	0	0	5	2	1	3	3	5	2	3	2	2
3	2	29	5	1	4	1	3	4	1	5	2	1	1	1	2	1	2	55.7	167	19.97	4	6	3	20	8	4434	19	6.2	9.2	2.48	28.875	4	5	1	3	1	5	2	2	2	2
3	2	26	5	1	1	1	2	3	1	4	2	1	1	3	5	2	2	52	159	20.57	1	5	2	25	22	137	22	6	6.1	3.74	39.631	2	2	1	4	3	5	1	2	2	2
3	2	26	5	1	2	1	2	2	1	4	2	1	1	1	2	3	3	48.7	162	18.56	4	9	3	13	8	641	136	6.8	9.6	0	0	5	3	2	2	1	5	2	3	2	2
3	2	29	6	1	2	1	3	2	1	5	2	1	1	1	2	2	2	60.9	163.5	22.78	1	9	2	23	13	70	79	7.3	5.8	0	0	5	1	1	3	2	5	2	3	1	2
3	2	24	5	1	2	1	2	5	2	#NULL!	2	1	1	3	5	3	3	50.6	154	21.34	4	9	4	22.2	6.2	637	296	4.8	5.1	0	0	5	3	2	3	1	4	2	3	2	2
3	2	23	5	1	1	1	2	7	1	5	2	2	1	1	2	1	2	53.6	163.5	20.05	4	9	3	22.9	21.7	958	136	5.1	4	0	0	4	4	2	3	3	5	2	3	2	2
3	2	24	5	1	1	1	2	1	1	5	2	2	1	1	3	2	2	48.9	157	19.84	4	9	2	24	22.9	1166	49	4.5	6.8	0	0	1	5	1	3	3	3	1	3	2	2
3	2	31	5	4	4	1	2	1	2	#NULL!	2	2	1	1	5	1	2	57.8	158.5	23.01	4	6	4	23.5	5.6	295	88	4.1	4	2.52	28.533	4	2	1	3	1	3	2	2	2	2
3	2	31	5	2	1	1	2	4	1	4	2	1	1	1	5	2	2	46.2	154	19.48	4	3	4	24	16	25	18	4	4.6	0	0	5	1	1	3	2	3	2	1	2	2
3	2	31	6	2	2	1	2	3	1	4	2	1	1	1	2	3	3	69.4	163.5	25.96	4	5	4	24	22	164	27	4.4	5.1	0	0	6	2	1	3	3	3	2	2	1	2
3	2	38	2	1	1	1	2	2	2	#NULL!	2	1	1	3	5	1	3	54	156	22.19	4	3	5	21	21	333	26	5.4	5	0	0	7	2	1	3	3	5	3	1	4	2
3	2	31	5	1	1	1	3	2	2	#NULL!	2	2	1	3	5	3	3	58.8	164	21.86	2	4	3	20.7	7.1	165	108	4.2	5.1	0	0	7	2	2	3	1	3	3	2	2	2
3	2	35	5	1	1	1	2	1.2	1	5	2	2	1	1	5	2	2	68.6	158	27.48	2	4	4	24	16	1597	612	5.8	7	0	0	6	5	3	3	2	5	2	2	2	2
3	2	31	5	1	4	1	3	2	1	4	2	2	1	3	5	2	2	53.2	163	20.02	4	7	2	24.3	22.5	118	26	4	5.8	0	0	4	2	1	4	3	3	2	3	2	2
3	2	39	5	1	1	1	3	2	1	5	2	2	1	1	3	2	3	74.7	161	28.82	2	9	4	7	13	178	66	8.2	7.1	6.81	40.74	4	2	1	1	2	5	2	3	2	2
3	2	31	6	1	3	1	3	2	1	5	2	1	1	1	2	1	2	73.3	160	28.63	1	9	3	23	10	865	10	7.5	6	0	0	1	4	1	3	2	5	1	3	1	2
3	2	31	6	1	2	1	3	2	1	4	2	2	1	1	5	1	2	54.4	157	22.07	1	9	3	25	20	578	32	6.1	0.3	0	0	2	3	1	4	3	5	1	3	1	2
3	2	32	5	1	2	1	3	8	1	5	2	2	2	1	3	2	2	73.4	152	31.77	4	9	4	21.8	12.2	433	86	5.8	8.1	3.35	33.258	5	2	1	3	2	5	2	3	2	2
3	2	36	5	1	4	1	3	6	1	4	2	2	1	1	3	2	2	63.9	167	22.91	1	9	3	21	23	147	6	6	7.2	0	0	2	2	1	3	3	5	1	3	2	2
3	2	32	5	1	2	1	3	5	1	4	2	1	2	3	1	3	3	67.6	161	26.08	4	7	5	20	8	4434	19	6.2	9.2	0	0	6	5	1	3	1	5	2	3	2	2
3	2	33	5	1	3	1	2	4	2	#NULL!	2	2	1	1	5	2	2	47.2	149.5	21.12	1	9	3	25	22	137	22	6	6.1	2.76	29.435	3	2	1	4	3	5	1	3	2	2
3	2	38	6	1	2	1	2	5	2	#NULL!	2	2	1	1	1	3	3	74.1	164	27.55	2	6	3	13	8	641	136	6.8	9.6	0	0	6	3	2	2	1	5	2	2	1	2
3	2	30	5	1	1	1	2	5	1	4	2	1	2	3	1	3	2	83.4	163	31.39	4	8	4	23	13	70	79	7.3	5.8	0	0	4	1	1	3	2	5	2	3	2	2
3	2	39	3	4	2	1	3	4	1	5	2	2	1	1	3	1	2	51.5	158	20.63	4	5	3	22.2	6.2	637	296	4.8	5.1	0	0	5	3	2	3	1	4	2	2	4	2
3	2	38	6	1	4	1	2	2	1	5	2	2	1	1	2	1	2	62.7	157.5	25.28	4	7	3	22.9	21.7	958	136	5.1	4	0	0	5	4	2	3	3	5	2	3	1	2
3	2	35	5	1	1	1	2	8	1	5	2	2	2	1	2	2	2	59	152	25.54	4	9	4	24	229	1166	49	4.5	6.8	0	0	5	5	1	3	4	3	2	3	2	2
3	2	34	5	1	3	1	2	1	1	5	2	2	1	1	5	1	2	93.4	165.5	34.1	4	8	3	23.5	5.6	295	88	4.1	4	0	0	6	2	1	3	1	3	2	3	2	2
3	2	36	5	1	3	1	2	1	2	#NULL!	2	1	1	1	5	1	3	65.5	161.5	25.11	1	7	3	24	16	25	18	4	4.6	0	0	3	1	1	3	2	3	1	3	2	2
3	2	33	3	3	1	1	2	1	2	#NULL!	2	1	1	1	3	1	3	61.1	149	27.52	4	8	4	24	22	164	27	4.4	5.1	0	0	6	2	1	3	3	3	2	3	4	2
3	2	31	5	1	1	1	3	3	2	#NULL!	2	2	1	1	3	2	3	48.8	151	21.4	1	6	3	21	21	333	26	5.4	5	0	0	4	2	1	3	3	5	2	2	2	2
3	2	37	6	1	4	1	3	10	1	5	2	1	1	1	3	3	2	61.6	157	24.99	1	3	4	20.7	7.1	165	108	4.2	5.1	0	0	6	2	2	3	1	3	2	1	1	2
3	2	37	4	2	2	1	3	1	2	#NULL!	1	2	1	3	1	3	3	113.8	174	37.59	3	3	3	24	16	1597	612	5.8	7	0	0	5	5	3	3	2	5	2	1	3	2
3	2	30	5	1	1	1	3	1	1	5	1	2	1	3	5	3	3	79.6	164.5	29.42	2	9	4	24.3	22.5	118	26	4	5.8	0	0	3	2	1	4	3	3	1	3	2	2
3	2	33	5	1	4	1	2	1	1	5	2	1	1	1	2	2	2	58.2	155.5	24.07	2	3	4	7	13	178	66	8.2	7.1	1.77	44.092	6	2	1	1	2	5	2	1	2	2
3	2	35	5	1	2	1	3	5	1	5	2	1	1	1	3	1	2	67.5	165	24.79	1	9	4	23	10	865	10	7.5	6	0	0	8	4	1	3	2	5	3	3	2	2
3	2	32	5	1	1	1	2	1	2	#NULL!	2	1	1	1	3	2	2	59.3	160	23.16	2	1	4	25	20	578	32	6.1	0.3	3.28	25.987	6	3	1	4	3	5	2	1	2	2
3	2	30	5	1	3	1	1	2	1	4	2	2	2	1	3	2	2	56.6	153	24.18	4	4	4	21.8	12.2	433	86	5.8	8.1	0	0	7	2	1	3	2	5	3	2	2	2
3	2	30	5	1	4	1	3	1	1	5	2	1	1	1	3	3	2	59.9	157.5	24.15	2	3	2	21	23	147	6	6	7.2	0	0	6	2	1	3	3	5	2	1	2	2
3	2	30	5	1	1	1	2	2	1	5	2	1	1	1	3	3	1	57.9	160	22.62	1	9	3	20	8	4434	19	6.2	9.2	0	0	1	5	1	3	1	5	1	3	2	2
3	2	34	5	1	2	1	2	1	1	5	2	1	1	1	3	1	2	66.2	151	29.03	4	2	3	25.5	24.9	628	370	3	2.9	0	0	5	3	2	4	4	2	2	1	2	2
3	2	35	5	1	4	1	2	2	2	#NULL!	2	2	1	1	3	1	2	66	165	24.24	2	6	4	25.1	16.5	1713	809	3.9	3.6	0	0	6	5	4	4	3	3	2	2	2	2
3	2	35	5	1	3	1	2	3	1	5	2	2	2	1	5	1	3	76.5	166	27.76	4	3	3	26.7	22.5	1372	1089	5.1	2.7	3.49	29.991	6	5	5	4	3	5	2	1	2	2
3	2	34	4	1	2	1	3	5	1	5	2	2	2	3	5	3	2	95.2	159	37.66	1	5	3	24.7	23.6	683	316	6	1	0	0	1	3	2	4	3	5	1	2	3	2
3	2	32	5	1	2	1	2	3	2	#NULL!	2	1	1	1	5	2	3	60.7	158	24.32	2	9	3	25.6	5.8	1428	396	4.3	2.2	37.04	177.324	6	5	2	4	1	3	2	3	2	2
3	2	33	5	1	4	1	2	2	1	4	2	2	1	1	5	1	2	90.3	171	30.88	4	2	3	26.1	23	300	410	4	5	2.77	28.083	2	2	2	4	3	3	1	1	2	2
3	2	33	3	1	2	1	2	1	1	5	2	2	1	1	1	2	2	46.5	151	20.39	4	9	3	26	21.7	901	774	3	5	0	0	4	4	4	4	3	2	2	3	4	2
3	2	31	5	1	3	1	2	10	1	5	2	1	1	1	2	1	3	64	160	25	3	2	3	20.7	4.7	793	243	7.7	6.2	0	0	3	4	2	3	1	5	1	1	2	2
3	2	38	4	1	1	1	2	3	2	#NULL!	2	1	1	2	2	3	3	71	171.7	24.08	4	8	3	22	23	1870	901	5.4	9.2	0	0	3	5	4	3	3	5	1	3	3	2
3	2	34	6	1	3	1	3	5	2	#NULL!	2	1	1	1	3	2	2	56.2	159	22.23	4	1	4	13	22	528	374	4.6	7	2.5	28.679	3	3	2	2	3	4	1	1	1	2
3	2	39	5	1	2	1	2	5	1	5	2	1	1	1	3	2	3	82.6	159.5	32.47	3	1	4	25.5	24.9	628	370	3	2.9	0	0	3	3	2	4	4	2	1	1	2	2
3	2	37	5	1	2	1	3	7	1	5	2	1	1	1	3	2	2	67.7	157	27.47	4	9	4	25.1	16.5	1713	809	3.9	3.6	0	0	5	5	4	4	3	3	2	3	2	2
3	2	31	5	1	2	1	2	2	1	5	2	1	1	1	3	2	3	80	161	30.86	3	9	4	26.7	22.5	1372	1089	5.1	2.7	3.53	38.87	2	5	5	4	3	5	1	3	2	2
3	2	31	5	1	3	1	3	5	1	5	2	2	1	1	1	1	2	60.6	154	25.55	3	7	3	24.7	23.6	683	316	6	1	0	0	2	3	2	4	3	5	1	3	2	2
3	2	30	5	1	3	1	3	2	1	5	2	1	1	1	5	2	2	54.7	153	23.37	1	8	3	25.6	5.8	1428	396	4.3	2.2	0	0	2	5	2	4	1	3	1	3	2	2
3	2	30	5	1	2	1	2	3	1	5	2	2	1	1	2	2	2	62	170	21.45	1	6	3	26.1	23	300	410	4	5	0	0	4	2	2	4	3	3	2	2	2	2
3	2	38	5	1	2	1	3	2	2	#NULL!	2	1	1	1	3	2	2	78.8	168	27.92	2	9	3	26	21.7	901	774	3	5	0	0	4	4	4	4	3	2	2	3	2	2
3	2	30	6	1	2	1	3	3	2	#NULL!	2	2	1	3	3	1	2	50.4	157.5	20.32	3	9	3	20.7	4.7	793	243	7.7	6.2	6.73	132.377	2	4	2	3	1	5	1	3	1	2
3	2	36	6	1	1	1	2	5	2	#NULL!	2	2	1	2	1	3	3	56.2	147.5	25.83	2	2	4	22	23	1870	901	5.4	9.2	0	0	2	5	4	3	3	5	1	1	1	2
3	2	36	6	1	4	1	3	6	2	#NULL!	2	1	2	1	5	1	3	78	168	27.64	4	3	4	13	22	528	374	4.6	7	4.72	128.016	5	3	2	2	3	4	2	1	1	2
3	2	39	5	1	2	1	3	4	2	#NULL!	2	2	1	1	5	2	3	56.2	156	23.09	2	9	4	25.5	24.9	628	370	3	2.9	0	0	6	3	2	4	4	2	2	3	2	2
3	2	44	3	3	1	1	2	4	2	#NULL!	2	2	1	3	1	3	3	64.3	163	24.2	4	9	4	25.1	16.5	1713	809	3.9	3.6	0	0	6	5	4	4	3	3	2	3	4	2
3	2	49	3	1	1	1	1	2	2	#NULL!	2	1	3	3	3	2	2	65.9	154	27.79	1	8	5	26.7	22.5	1372	1089	5.1	2.7	4.57	38.787	5	5	5	4	3	5	2	3	4	2
3	2	40	3	1	1	1	1	3	2	#NULL!	2	2	1	1	1	3	3	51.4	144	24.79	4	2	5	24.7	23.6	683	316	6	1	0	0	5	3	2	4	3	5	2	1	4	2
3	2	45	5	1	2	1	2	2	1	5	2	2	1	1	3	2	2	88.5	159	35.01	1	3	4	25.6	5.8	1428	396	4.3	2.2	0	0	3	5	2	4	1	3	1	1	2	2
3	2	48	4	1	2	1	3	2	2	#NULL!	2	2	3	3	3	2	2	59.5	154	25.09	1	6	5	26.1	23	300	410	4	5	0	0	5	2	2	4	3	3	2	2	3	2
3	2	43	3	1	2	1	3	2	2	#NULL!	1	1	1	3	3	2	2	59.8	159	23.65	4	1	5	26	21.7	901	774	3	5	1.63	14.277	4	4	4	4	3	2	2	1	4	2
3	2	43	4	1	2	1	3	10	2	#NULL!	2	2	1	3	3	1	3	71	152	30.73	4	2	4	20.7	4.7	793	243	7.7	6.2	0	0	3	4	2	3	1	5	1	1	3	2
3	2	45	3	2	1	1	3	4	2	#NULL!	2	2	1	1	1	3	3	56.9	151	24.96	4	4	4	22	23	1870	901	5.4	9.2	2.49	37.129	4	5	4	3	3	5	2	2	4	2
3	2	48	4	1	3	1	3	2	1	4	2	2	1	1	1	1	2	75.6	158	30.28	1	9	4	13	22	528	374	4.6	7	0	0	4	3	2	2	3	4	2	3	3	2
3	2	44	4	1	1	1	3	4	2	#NULL!	2	2	1	1	3	2	2	62	156	25.48	1	7	4	25.5	24.9	628	370	3	2.9	2.77	34.638	4	3	2	4	4	2	2	3	3	2
3	2	41	5	1	2	1	2	2	1	5	2	2	1	1	3	2	2	60	153	25.63	2	2	4	25.1	16.5	1713	809	3.9	3.6	3.65	43.376	4	5	4	4	3	3	2	1	2	2
3	2	45	2	1	1	1	2	10	1	4	1	2	1	3	1	3	3	84.9	164	31.57	4	7	5	26.7	22.5	1372	1089	5.1	2.7	0	0	4	5	5	4	3	5	2	3	4	2
3	2	45	4	1	1	1	2	5	1	5	2	2	1	1	1	2	3	57.6	149	25.94	2	5	5	24.7	23.6	683	316	6	1	0	0	6	3	2	4	3	5	2	2	3	2
3	2	46	3	1	1	1	3	8	2	#NULL!	2	1	1	2	5	3	3	87.2	153	37.25	4	3	5	25.6	5.8	1428	396	4.3	2.2	1.39	26.313	4	5	2	4	1	3	2	1	4	2
3	2	43	2	1	2	1	3	2	2	#NULL!	2	2	1	1	3	3	2	69.5	153	29.69	1	4	5	26.1	23	300	410	4	5	0	0	3	2	2	4	3	3	1	2	4	2
3	2	47	1	1	2	1	3	4	1	5	2	1	1	1	3	1	2	52.8	150	23.47	4	3	5	26	21.7	901	774	3	5	0	0	3	4	4	4	3	2	1	1	4	2
3	2	46	6	1	4	1	2	1	1	4	2	2	1	1	3	3	2	63.8	162	24.31	4	4	5	20.7	4.7	793	243	7.7	6.2	0	0	4	4	2	3	1	5	2	2	1	2
3	2	45	5	1	2	1	3	1	2	#NULL!	2	2	1	1	1	1	3	65.9	162	25.11	1	3	5	22	23	1870	901	5.4	9.2	0	0	3	5	4	3	3	5	1	1	2	2
3	2	43	3	1	2	1	2	3	1	5	2	1	3	1	3	3	2	68	159.5	26.73	4	3	5	13	22	528	374	4.6	7	0	0	4	3	2	2	3	4	2	1	4	2
3	2	48	4	1	2	1	3	2	1	5	2	2	1	3	3	3	3	90	160	35.16	4	4	6	25.5	24.9	628	370	3	2.9	0	0	4	3	2	4	4	2	2	2	3	2
3	2	43	5	1	1	1	3	4	2	#NULL!	1	2	1	1	3	2	2	57.5	157	23.33	4	6	5	25.4	24.9	301	14	6.7	3.3	0	0	3	2	1	4	4	5	1	2	2	2
3	2	46	3	2	1	1	2	3	2	#NULL!	2	2	1	1	2	3	3	77.3	159	30.58	4	4	5	27.9	25.4	167	112	3.6	2.8	0	0	5	2	2	4	4	3	2	2	4	2
3	2	49	3	3	1	1	2	5	1	5	2	2	1	2	3	2	3	86	170	29.76	4	7	5	21.9	6	610	63	5.4	5	0	0	5	3	1	3	1	5	2	3	4	2
3	2	42	5	1	1	1	2	10	1	5	2	2	1	3	1	1	3	59.2	158	23.71	4	4	5	18.3	10.2	912	659	4.1	5.1	1.7	18.791	3	4	3	3	2	3	1	2	2	2
3	2	49	5	3	1	1	3	4	1	5	2	1	1	1	5	1	3	56.5	155	23.52	2	3	5	22.3	13.7	867	169	7	5.1	0	0	2	4	2	3	2	5	1	1	2	2
3	2	46	2	1	1	1	2	8	1	5	2	2	1	3	1	3	3	66.7	158	26.72	4	3	5	25	22	41	1	5.8	7	0	0	6	1	1	4	3	5	2	1	4	2
3	2	43	3	1	1	1	3	10	2	#NULL!	2	2	1	1	1	1	3	75	162	28.58	4	3	4	25	6	186	25	6.5	5.2	0	0	4	2	1	4	1	5	2	1	4	2
3	2	49	3	1	1	1	1	8	2	#NULL!	2	1	3	1	3	3	3	40.5	141	20.37	1	5	5	23.1	19.5	790	345	5	9.4	5.29	122.793	6	4	2	3	3	4	2	2	4	2
3	2	43	4	1	1	1	2	8	1	5	2	1	1	3	1	2	3	48.7	147	22.54	1	6	4	16	16	604	23	7.5	7.1	0	0	6	3	1	2	2	5	2	2	3	2
3	2	40	4	5	4	1	2	7	1	5	2	2	2	1	3	3	3	57	157	23.12	2	3	4	23.7	22.5	268	257	5.4	6.2	2.54	31.456	4	2	2	3	3	5	2	1	3	2
3	2	47	5	1	4	1	2	2	1	5	2	2	2	1	5	2	2	65.5	162	24.96	1	9	4	27	21.7	602	748	15	4	0	0	4	3	3	4	3	5	2	3	2	2
3	2	42	4	1	1	1	2	10	2	#NULL!	2	2	2	1	1	1	3	68.4	160	26.72	1	9	3	24.5	25.4	589	651	5	4	8.63	44.644	4	3	3	4	4	4	2	3	3	2
3	2	41	3	1	2	1	3	2	2	#NULL!	2	1	1	2	3	2	3	83.2	164	30.93	2	9	4	27.5	23.9	689	455	12	11	0	0	6	3	3	4	3	5	2	3	4	2
3	2	40	5	1	4	1	2	3	2	#NULL!	2	2	1	1	2	1	2	55.4	157	22.48	2	8	4	26.8	24.7	592	132	4	11	0	0	4	3	2	4	4	3	2	3	2	2
3	2	46	5	1	4	1	2	1	2	#NULL!	2	1	2	1	3	3	2	81.7	160	31.91	2	1	4	26.7	23.9	954	991	7.6	7.4	0	0	4	4	4	4	3	5	2	1	2	2
3	2	46	2	1	2	1	2	10	1	5	2	2	3	2	2	3	2	58.7	159	23.22	2	4	5	29.1	24.8	323	416	9	13	0	0	4	2	2	4	4	5	2	2	4	2
3	2	44	2	1	1	1	3	5	1	4	1	1	2	1	3	3	3	62.9	155	26.18	2	5	5	25.3	23.5	649	414	8	17	0	0	2	3	2	4	3	5	1	2	4	2
3	2	41	2	1	1	1	3	5	2	#NULL!	2	1	2	1	3	1	3	72.5	163	27.29	3	7	3	25.4	22.6	818	813	8	2	0	0	4	4	4	4	3	5	2	3	4	2
3	2	42	3	1	2	1	3	2	1	4	2	2	1	3	3	2	3	65.8	157	26.69	1	7	4	25.4	24.9	301	14	6.7	3.3	2.42	24.571	1	2	1	4	4	5	1	3	4	2
3	2	40	5	1	1	1	3	5	1	5	2	2	1	1	3	2	2	95	162	36.2	2	8	4	27.9	25.4	167	112	3.6	2.8	2.04	26.166	2	2	2	4	4	3	1	3	2	2
3	2	46	5	1	2	1	2	3	2	#NULL!	2	2	1	1	3	1	1	44.9	155	18.69	2	6	5	21.9	6	610	63	5.4	5	2.76	29.863	4	3	1	3	1	5	2	2	2	2
3	2	43	5	1	2	1	2	5	2	#NULL!	2	2	1	1	3	2	3	50.6	162	19.28	2	6	5	18.3	10.2	912	659	4.1	5.1	0	0	4	4	3	3	2	3	2	2	2	2
3	2	44	3	1	2	1	2	2	1	5	2	2	1	2	1	3	3	80.1	156	32.91	1	9	5	22.3	13.7	867	169	7	5.1	0	0	2	4	2	3	2	5	1	3	4	2
3	2	44	3	1	1	1	3	6	1	5	2	2	1	3	5	2	2	80	160	31.25	4	9	4	25	22	41	1	5.8	7	3.89	43.173	4	1	1	4	3	5	2	3	4	2
3	2	49	2	1	1	1	1	5	1	5	2	2	2	3	3	3	3	55.2	158	22.11	2	8	5	25	6	186	25	6.5	5.2	2.89	30.998	1	2	1	4	1	5	1	3	4	2
3	2	46	2	2	1	1	3	6	1	5	2	2	1	1	2	2	3	76.9	154	32.43	4	2	5	23.1	19.5	790	345	5	9.4	3.49	23.932	2	4	2	3	3	4	1	1	4	2
3	2	48	3	4	1	1	2	4	1	5	2	1	1	3	2	2	3	70.1	163	26.38	2	4	5	16	16	604	23	7.5	7.1	0	0	4	3	1	2	2	5	2	2	4	2
3	2	45	3	1	1	1	2	4	2	#NULL!	2	1	3	2	2	3	3	88.7	170	30.69	4	5	4	23.7	22.5	268	257	5.4	6.2	1.9	24.28	2	2	2	3	3	5	1	2	4	2
3	2	48	3	1	1	1	3	1	2	#NULL!	2	1	1	3	2	3	3	62.9	150	27.96	2	8	5	27	21.7	602	748	15	4	0	0	2	3	3	4	3	5	1	3	4	2
3	2	42	2	2	2	2	3	2	1	5	2	2	1	3	5	3	3	75	164	27.89	1	3	4	24.5	25.4	589	651	5	4	2.64	28.532	4	3	3	4	4	4	2	1	4	2
3	2	43	2	3	1	1	2	1	2	#NULL!	2	2	1	1	3	2	3	45.1	156	18.53	4	6	5	27.5	23.9	689	455	12	11	0	0	4	3	3	4	3	5	2	2	4	2
3	2	48	3	3	2	1	2	4	1	5	1	2	3	1	3	3	3	69.7	168	24.7	2	3	5	26.8	24.7	592	132	4	11	10.48	53.032	4	3	2	4	4	3	2	1	4	2
3	2	45	3	1	1	1	2	3	2	#NULL!	2	1	1	1	1	3	3	69.8	159	27.61	2	1	4	26.7	23.9	954	991	7.6	7.4	0	0	5	4	4	4	3	5	2	1	4	2
3	2	49	5	1	1	1	2	4	1	5	2	1	1	3	2	2	2	68.7	161	26.5	1	7	4	29.1	24.8	323	416	9	13	0	0	5	2	2	4	4	5	2	3	2	2
3	2	53	3	1	1	1	1	8	2	#NULL!	2	1	3	1	3	1	2	62.3	144	30.04	4	3	5	25.3	23.5	649	414	8	17	0	0	6	3	2	4	3	5	2	1	4	2
3	2	58	2	1	1	1	1	10	2	#NULL!	2	2	3	1	1	1	3	70.5	161.5	27.03	4	4	6	25.4	22.6	818	813	8	2	0	0	6	4	4	4	3	5	2	2	4	2
3	2	53	3	1	1	1	2	10	2	#NULL!	2	2	3	1	3	2	3	45.3	160	17.7	4	6	6	16	16	604	23	7.5	7.1	0	0	6	3	1	2	2	5	2	2	4	2
3	2	50	4	5	2	1	2	3	1	5	2	2	3	3	3	3	3	83.7	162	31.89	4	6	4	23.7	22.5	268	257	5.4	6.2	4.11	42.649	5	2	2	3	3	5	2	2	3	2
3	2	57	2	1	1	1	3	3	2	#NULL!	2	2	3	3	3	3	3	74.4	155	30.97	4	9	6	27	21.7	602	748	15	4	0	0	7	3	3	4	3	5	3	3	4	2
3	2	55	2	1	1	1	1	2	2	#NULL!	2	2	3	2	3	3	3	71.9	156	29.54	2	5	6	24.5	25.4	589	651	5	4	0	0	7	3	3	4	4	4	3	2	4	2
3	2	50	5	1	2	1	1	1	2	#NULL!	2	2	3	3	3	1	2	58.2	155	24.22	2	3	5	27.5	23.9	689	455	12	11	0	0	4	3	3	4	3	5	2	1	2	2
3	2	50	2	5	1	1	3	9	1	5	2	1	2	1	1	3	3	70.9	149	31.94	2	4	5	26.8	24.7	592	132	4	11	0	0	4	3	2	4	4	3	2	2	4	2
3	2	51	3	1	1	1	3	1	2	#NULL!	2	2	2	1	2	3	2	63.2	143	30.91	2	4	6	26.7	23.9	954	991	7.6	7.4	0	0	8	4	4	4	3	5	3	2	4	2
3	2	54	3	1	1	1	1	5	1	4	2	1	3	3	3	3	3	53.2	151	23.33	4	6	5	29.1	24.8	323	416	9	13	0	0	5	2	2	4	4	5	2	2	4	2
3	2	50	2	1	1	1	3	9	1	5	2	2	3	2	1	3	3	61.2	147	28.32	4	3	5	25.3	23.5	649	414	8	17	0	0	4	3	2	4	3	5	2	1	4	2
3	2	55	3	1	3	1	1	10	2	#NULL!	2	1	3	3	3	3	3	63.5	159.5	24.96	4	2	5	25.4	22.6	818	813	8	2	0	0	3	4	4	4	3	5	1	1	4	2
3	2	55	3	1	4	1	3	10	2	#NULL!	2	1	3	3	3	2	3	84.4	157.5	34.02	2	3	5	26.1	24.3	522	110	4.8	5.1	0	0	4	3	2	4	4	4	2	1	4	2
3	2	53	6	1	1	1	2	2	1	5	2	2	3	1	3	2	2	74.9	160	29.26	2	4	5	26	21.7	881	533	9	8.3	0	0	4	4	3	4	3	5	2	2	1	2
3	2	51	2	1	1	1	3	3	1	5	2	1	2	3	3	3	3	60.4	154	25.47	4	3	5	26.8	23.5	1608	687	7.8	10.2	0	0	6	5	3	4	3	5	2	1	4	2
3	2	55	5	3	4	1	3	1	2	#NULL!	2	1	3	3	3	3	3	53.4	151	23.42	1	5	5	21.9	17.7	1110	978	5.2	2.8	0	0	6	5	4	3	3	5	2	2	2	2
3	2	53	4	1	2	1	3	3	2	#NULL!	2	2	3	1	3	1	3	68.2	164	25.36	1	4	4	24.4	26.2	146	49	6	9	0	0	4	2	1	4	4	5	2	2	3	2
3	2	51	5	1	4	1	2	1	1	5	2	2	3	1	1	2	2	91	168	32.24	1	7	4	26.4	24.9	962	235	4	2	0	0	4	4	2	4	4	3	2	3	2	2
3	2	59	3	1	2	1	2	1	2	#NULL!	2	2	3	2	1	3	3	62.1	158	24.88	2	5	6	25.9	21.5	261	81	4	7	2.41	28.201	6	2	1	4	3	3	2	2	4	2
3	2	58	6	2	2	1	2	4	1	5	2	1	3	1	1	2	3	66.8	147	30.91	2	7	5	26.4	21.5	3223	867	6	5	0	0	6	5	4	4	3	5	2	3	1	2
3	2	57	1	1	1	1	1	8	2	#NULL!	2	2	3	2	2	3	3	54.2	147	25.08	2	4	5	24.9	14.8	1522	1512	5	11	0	0	6	5	5	4	2	4	2	2	4	2
3	2	54	1	4	1	1	3	5	1	5	2	2	3	3	5	3	3	63.7	147	29.48	2	4	4	26.1	24.3	522	110	4.8	5.1	2.97	35.188	6	3	2	4	4	4	2	2	4	2
3	2	52	2	4	1	1	3	10	2	#NULL!	2	1	3	3	3	3	3	66.3	146	31.1	4	3	5	26	21.7	881	533	9	8.3	0	0	5	4	3	4	3	5	2	1	4	2
3	2	58	2	1	2	1	3	3	1	5	2	1	3	1	5	1	3	60.6	147	28.04	4	4	6	26.8	23.5	1608	687	7.8	10.2	0	0	4	5	3	4	3	5	2	2	4	2
3	2	51	2	1	2	1	3	9	2	#NULL!	2	1	1	1	2	1	2	64.1	153	27.38	4	5	6	21.9	17.7	1110	978	5.2	2.8	0	0	4	5	4	3	3	5	2	2	4	2
3	2	52	3	1	1	1	2	3	2	#NULL!	2	2	1	1	5	3	3	51.7	149	23.29	4	3	5	24.4	26.2	146	49	6	9	0	0	4	2	1	4	4	5	2	1	4	2
3	2	52	5	1	4	1	3	1	2	#NULL!	2	2	3	1	5	3	3	62.8	147	29.06	1	5	5	26.4	24.9	962	235	4	2	0	0	3	4	2	4	4	3	1	2	2	2
3	2	55	3	1	1	1	2	1	1	5	2	2	3	1	3	3	2	67.9	146	31.85	4	4	6	25.9	21.5	261	81	4	7	0	0	4	2	1	4	3	3	2	2	4	2
3	2	56	2	1	1	1	2	5	1	5	2	2	3	1	1	3	3	97.5	162	37.15	4	4	5	26.4	21.5	3223	867	6	5	0	0	5	5	4	4	3	5	2	2	4	2
3	2	50	3	2	1	1	2	8	1	5	2	1	3	3	1	3	3	66.4	156	27.28	1	3	6	24.9	14.8	1522	1512	5	11	0	0	7	5	5	4	2	4	3	1	4	2
3	2	56	4	3	2	1	2	2	2	#NULL!	2	2	3	3	1	3	2	74.4	152	32.2	1	3	5	26.1	24.3	522	110	4.8	5.1	0	0	6	3	2	4	4	4	2	1	3	2
3	2	58	3	3	2	1	2	1	2	#NULL!	2	1	3	2	1	3	3	53.1	149	23.92	2	4	6	26	21.7	881	533	9	8.3	0	0	6	4	3	4	3	5	2	2	4	2
3	2	55	5	1	3	1	2	5	2	#NULL!	2	2	3	1	2	2	2	80.2	152	34.71	4	4	5	26.8	23.5	1608	687	7.8	10.2	0	0	5	5	3	4	3	5	2	2	2	2
3	2	57	3	5	1	1	1	6	2	#NULL!	2	2	3	2	1	3	3	79	152	34.19	4	3	6	21.9	17.7	1110	978	5.2	2.8	0	0	4	5	4	3	3	5	2	1	4	2
3	2	52	2	1	1	1	3	1	2	#NULL!	2	1	3	1	3	1	3	59.7	149	26.89	2	7	5	24.4	26.2	146	49	6	9	0	0	5	2	1	4	4	5	2	3	4	2
3	2	53	2	1	2	1	3	8	2	#NULL!	2	1	3	1	2	2	3	49.8	147	23.05	3	6	5	26.4	24.9	962	235	4	2	0	0	4	4	2	4	4	3	2	2	4	2
3	2	56	5	3	2	1	1	3	2	#NULL!	2	2	3	3	3	2	2	59.8	153	25.55	1	6	5	25.9	21.5	261	81	4	7	3.77	41.314	6	2	1	4	3	3	2	2	2	2
3	2	51	3	1	1	1	3	1	2	#NULL!	2	2	2	1	1	2	3	49.5	155	20.6	2	4	5	26.4	21.5	3223	867	6	5	0	0	7	5	4	4	3	5	3	2	4	2
3	2	51	3	1	1	1	3	10	2	#NULL!	2	1	3	1	5	2	2	52	155	21.64	4	4	6	24.9	14.8	1522	1512	5	11	0	0	4	5	5	4	2	4	2	2	4	2
3	2	50	4	1	2	1	2	1	1	5	2	2	1	3	3	2	3	78.4	162	29.87	4	6	5	26.1	24.3	522	110	4.8	5.1	0	0	3	3	2	4	4	4	1	2	3	2
3	2	53	5	1	2	1	2	3	2	#NULL!	2	2	3	3	5	2	2	86.7	163	32.63	4	6	5	26	21.7	881	533	9	8.3	0	0	3	4	3	4	3	5	1	2	2	2
3	2	50	4	1	1	1	3	5	2	#NULL!	2	2	3	1	2	3	3	86.7	158	34.73	3	7	5	26.8	23.5	1608	687	7.8	10.2	4.6	124.906	2	5	3	4	3	5	1	3	3	2
3	2	58	5	1	1	1	2	8	2	#NULL!	2	2	3	3	2	1	2	56.6	145	26.92	2	8	6	21.9	17.7	1110	978	5.2	2.8	0	0	3	5	4	3	3	5	1	3	2	2
3	2	50	3	1	1	1	1	1	1	5	2	2	2	3	1	2	3	55.8	159	22.07	2	6	5	24.4	26.2	146	49	6	9	3.18	36.732	4	2	1	4	4	5	2	2	4	2
3	2	51	4	1	2	1	3	5	2	#NULL!	2	2	1	2	1	3	3	71	159	28.08	4	9	5	26.4	24.9	962	235	4	2	2.46	25.966	4	4	2	4	4	3	2	3	3	2
3	2	53	3	4	2	1	3	4	2	#NULL!	2	1	2	2	5	2	3	90	169	31.51	2	3	6	25.9	21.5	261	81	4	7	0	0	3	2	1	4	3	3	1	1	4	2
3	2	51	3	2	1	1	3	8	2	#NULL!	2	2	3	1	3	3	3	73.8	152	31.94	4	7	6	26.4	21.5	3223	867	6	5	2.09	34.116	3	5	4	4	3	5	1	3	4	2
3	2	50	5	1	2	1	2	6	2	#NULL!	1	1	2	1	3	2	2	58	156	23.83	2	9	4	24.9	14.8	1522	1512	5	11	0	0	7	5	5	4	2	4	3	3	2	2
3	2	69	5	1	1	1	3	1	2	#NULL!	2	2	3	1	2	2	3	65	150	28.89	4	5	5	26.5	24.4	998	551	6.1	3.2	0	0	6	4	3	4	4	5	2	2	2	2
3	2	60	4	1	1	1	2	10	2	#NULL!	2	1	3	1	2	3	3	66	149	29.73	1	5	5	27.2	13.2	597	10	6.7	3.3	0	0	4	3	1	4	2	5	2	2	3	2
3	2	63	3	1	1	1	3	9	2	#NULL!	2	2	3	1	1	2	3	59.8	151	26.23	4	2	6	22.9	10.3	422	67	5	3.1	2.38	33.593	6	2	1	3	2	4	2	1	4	2
3	2	61	5	1	1	1	3	6	2	#NULL!	1	2	3	2	1	3	3	55	148.5	24.94	1	1	6	25.9	25.7	356	6	7.2	1.4	0	0	6	2	1	4	4	5	2	1	2	2
3	2	63	4	1	1	1	2	4	2	#NULL!	2	1	3	1	1	1	3	74.5	155	31.01	4	4	5	25	15.3	100	16	6.2	2.1	0	0	5	1	1	4	2	5	2	2	3	2
3	2	63	2	1	1	1	1	5	2	#NULL!	2	2	3	3	1	3	3	64.6	155.5	26.72	1	3	5	26.8	26.6	100	16	2.4	2.1	0	0	6	1	1	4	4	2	2	1	4	2
3	2	63	2	1	1	1	3	2	2	#NULL!	2	1	3	2	1	3	3	58.8	152	25.45	1	3	6	22.8	12.8	86	11	5.9	7.4	0	0	6	1	1	3	2	5	2	1	4	2
3	2	67	2	1	1	1	1	10	1	5	2	2	3	2	3	3	3	70.2	153.5	29.79	1	2	5	26	23.1	377	20	4.2	1.2	0	0	7	2	1	4	3	3	3	1	4	2
3	2	65	1	1	1	1	2	6	2	#NULL!	2	2	3	1	1	3	3	73.4	161.5	28.14	2	5	6	20.9	11.7	228	95	4	4	0	0	6	2	1	3	2	3	2	2	4	2
3	2	60	3	1	2	1	3	10	2	#NULL!	2	2	3	1	1	1	3	68.1	149	30.67	4	2	6	21.8	15.4	84	59	7.5	5.6	0	0	5	1	1	3	2	5	2	1	4	2
3	2	68	1	1	1	1	2	1	2	#NULL!	2	2	3	1	1	3	3	43.9	148.5	19.91	2	3	6	20.5	10.6	39	12	5	5.4	0	0	9	1	1	3	2	4	3	1	4	2
3	2	65	2	1	1	1	2	10	2	#NULL!	2	2	3	3	2	2	3	85	156	34.93	4	3	5	22	15	1817	0	8	8.2	0	0	4	5	1	3	2	5	2	1	4	2
3	2	69	2	1	1	1	3	3	2	#NULL!	2	2	3	3	1	3	3	49	142	24.3	2	5	5	25	21	26	4	8	8.5	0	0	6	1	1	4	3	5	2	2	4	2
3	2	67	3	1	1	1	2	2	2	#NULL!	2	2	3	2	3	3	3	71.9	160	28.09	2	3	6	25	18	888	4	6.5	8.5	0	0	7	4	1	4	3	5	3	1	4	2
3	2	64	3	1	1	1	2	6	2	#NULL!	2	2	3	2	3	3	3	46.4	144	22.38	2	7	6	26.5	24.4	998	551	6.1	3.2	0	0	7	4	3	4	4	5	3	3	4	2
3	2	62	1	1	1	1	3	8	2	#NULL!	2	1	3	2	1	3	3	61.7	154	26.02	1	4	6	27.2	13.2	597	10	6.7	3.3	0	0	7	3	1	4	2	5	3	2	4	2
3	2	63	3	1	1	1	1	9	2	#NULL!	2	2	3	1	1	3	3	57	150	25.33	2	3	6	22.9	10.3	422	67	5	3.1	0	0	7	2	1	3	2	4	3	1	4	2
3	2	67	3	1	3	1	3	7	2	#NULL!	2	2	3	1	1	3	3	56	152	24.24	2	6	6	25.9	25.7	356	6	7.2	1.4	0	0	6	2	1	4	4	5	2	2	4	2
3	2	61	4	1	3	1	2	2	2	#NULL!	2	2	3	3	1	3	3	50	154	21.08	2	3	6	25	15.3	100	16	6.2	2.1	2.81	30.9	8	1	1	4	2	5	3	1	3	2
3	2	68	4	1	4	1	2	1	2	#NULL!	2	2	3	3	5	1	3	63	148	28.76	1	6	6	26.8	26.6	100	16	2.4	2.1	3.14	42.155	6	1	1	4	4	2	2	2	3	2
3	2	66	3	1	1	1	1	8	2	#NULL!	2	2	3	2	3	3	3	79	167	28.33	4	9	5	22.8	12.8	86	11	5.9	7.4	0	0	7	1	1	3	2	5	3	3	4	2
3	2	65	3	1	1	1	3	5	2	#NULL!	2	1	3	1	1	3	3	70	158	28.04	2	4	6	26	23.1	377	20	4.2	1.2	0	0	7	2	1	4	3	3	3	2	4	2
3	2	61	1	1	1	1	2	4	2	#NULL!	2	2	3	2	1	3	3	82.8	160	32.34	4	4	6	20.9	11.7	228	95	4	4	0	0	6	2	1	3	2	3	2	2	4	2
3	2	61	3	1	2	1	3	4	2	#NULL!	2	2	3	2	1	3	3	68.7	154	28.97	1	7	6	21.8	15.4	84	59	7.5	5.6	0	0	6	1	1	3	2	5	2	3	4	2
3	2	63	3	3	4	1	2	1	2	#NULL!	2	1	3	3	3	3	3	85.3	155	35.5	4	3	5	20.5	10.6	39	12	5	5.4	2.84	26.118	4	1	1	3	2	4	2	1	4	2
3	2	64	2	1	1	1	1	1	2	#NULL!	2	2	3	1	2	3	3	57.6	155	23.98	2	7	6	22	15	1817	0	8	8.2	0	0	7	5	1	3	2	5	3	3	4	2
3	2	69	5	1	1	1	2	4	2	#NULL!	2	2	3	1	3	1	2	76.3	152.5	32.81	1	6	6	25	21	26	4	8	8.5	0	0	7	1	1	4	3	5	3	2	2	2
3	2	68	4	1	4	1	3	2	1	5	1	2	3	3	5	1	2	64	158	25.64	4	4	5	25	18	888	4	6.5	8.5	0	0	4	4	1	4	3	5	2	2	3	2
3	2	60	2	3	2	1	1	3	2	#NULL!	1	2	3	2	1	1	3	55.5	150	24.67	1	2	5	26.5	24.4	998	551	6.1	3.2	0	0	6	4	3	4	4	5	2	1	4	2
3	2	60	2	1	2	1	2	2	2	#NULL!	2	2	3	1	2	3	3	59.4	146	27.87	4	7	5	27.2	13.2	597	10	6.7	3.3	0	0	5	3	1	4	2	5	2	3	4	2
3	2	62	1	1	1	1	1	2	2	#NULL!	2	2	3	3	3	3	3	55	148	25.11	2	5	6	22.9	10.3	422	67	5	3.1	2.58	39.805	7	2	1	3	2	4	3	2	4	2
3	2	64	4	1	1	1	2	5	2	#NULL!	2	2	3	1	1	2	3	60.6	141	30.48	4	5	5	25.9	25.7	356	6	7.2	1.4	2.37	167.344	7	2	1	4	4	5	3	2	3	2
3	2	60	3	1	2	1	2	6	2	#NULL!	2	1	3	1	1	2	3	68.1	156	27.98	1	6	5	25	15.3	100	16	6.2	2.1	0	0	5	1	1	4	2	5	2	2	4	2
3	2	62	5	1	4	1	3	1	2	#NULL!	2	2	3	1	3	2	3	55.4	151.5	24.14	1	5	6	26.8	26.6	100	16	2.4	2.1	3.53	38.82	4	1	1	4	4	2	2	2	2	2
3	2	62	4	1	4	1	3	2	2	#NULL!	2	2	3	1	3	3	3	53.6	153	22.9	2	6	5	22.8	12.8	86	11	5.9	7.4	0	0	3	1	1	3	2	5	1	2	3	2
3	2	61	5	1	4	1	2	8	2	#NULL!	1	2	3	1	3	2	3	53.9	164.5	19.92	1	8	4	26	23.1	377	20	4.2	1.2	0	0	3	2	1	4	3	3	1	3	2	2
3	2	60	1	1	1	2	3	2	2	#NULL!	2	2	3	2	3	3	3	66.4	152	28.74	1	9	6	20.9	11.7	228	95	4	4	2.68	34.083	7	2	1	3	2	3	3	3	4	2
3	2	61	4	3	4	1	3	6	2	#NULL!	2	2	3	1	2	3	3	46	151	20.17	4	2	4	21.8	15.4	84	59	7.5	5.6	0	0	6	1	1	3	2	5	2	1	3	2
3	2	72	1	1	1	1	2	1	2	#NULL!	2	2	3	2	1	3	3	94.6	164.5	34.96	2	3	6	20.5	10.6	39	12	5	5.4	4.89	50.286	6	1	1	3	2	4	2	1	4	2
3	2	70	2	1	1	1	3	2	2	#NULL!	2	2	3	2	1	3	3	68.2	161	26.31	1	1	6	22	15	1817	0	8	8.2	0	0	3	5	1	3	2	5	1	1	4	2
3	2	34	6	1	2	1	3	1	1	5	2	1	1	1	2	1	2	69.5	159	27.49	1	9	4	#NULL!	#NULL!	#NULL!	#NULL!	#NULL!	#NULL!	0	0	1	#NULL!	#NULL!	#NULL!	#NULL!	#NULL!	1	3	1	2
3	2	30	5	1	4	1	2	4	1	5	2	2	1	1	3	1	2	58.5	162	22.29	4	3	3	#NULL!	#NULL!	#NULL!	#NULL!	#NULL!	#NULL!	0	0	5	#NULL!	#NULL!	#NULL!	#NULL!	#NULL!	2	1	2	2
5	1	22	3	1	4	1	3	3	2	#NULL!	2	2	#NULL!	2	2	3	2	62	170	21.45	1	3	2	28	19	2386	463	2	5	#NULL!	#NULL!	1	5	3	4	3	2	1	1	4	1
5	1	26	5	1	2	1	3	7	2	#NULL!	2	2	#NULL!	1	3	3	2	64.5	169	#NULL!	4	2	2	26	11	1394	88	2	9	#NULL!	#NULL!	3	5	1	4	2	2	1	1	2	1
5	1	26	4	2	2	1	2	6	1	5	1	1	#NULL!	1	1	2	3	78	173	26.06	2	1	3	23	23	660	69	1	6	6.47	96.252	3	3	1	3	3	1	1	1	3	1
5	1	22	4	3	2	1	2	8	1	5	2	2	#NULL!	1	1	3	3	68	172	22.99	4	1	2	25	13	1467	791	1	9	#NULL!	#NULL!	2	5	4	4	2	1	1	1	3	1
5	1	25	5	1	4	1	3	1	1	4	2	2	#NULL!	3	5	2	3	79	171	27.02	1	1	3	23	9	601	396	0	6	#NULL!	#NULL!	2	3	2	3	2	1	1	1	2	1
5	1	28	3	3	1	1	2	8	1	4	1	1	#NULL!	3	3	3	3	62	167	22.23	2	1	2	24	7	1035	207	4	8	#NULL!	#NULL!	3	4	2	3	1	3	1	1	4	1
5	1	26	3	1	1	1	2	5	1	4	1	1	#NULL!	2	1	3	3	65	175	21.22	2	3	3	24	7	3548	20	1	7	#NULL!	#NULL!	3	5	1	3	1	1	1	1	4	1
5	1	28	3	2	2	1	2	10	1	5	2	2	#NULL!	2	1	3	3	63	161	24.3	4	5	2	28	18	755	47	2	9	#NULL!	#NULL!	3	4	1	4	3	2	1	2	4	1
5	1	29	5	1	4	1	3	2	1	4	1	2	#NULL!	3	3	3	3	59	164	21.94	4	6	2	30	27	1437	134	1	2	#NULL!	#NULL!	3	5	2	4	4	1	1	2	2	1
5	1	21	2	1	4	1	2	1	2	#NULL!	2	2	#NULL!	1	2	1	3	53	166	19.23	2	9	2	29	26	448	153	1	1	1.87	25.815	2	2	2	4	4	1	1	3	4	1
5	1	20	4	1	1	1	3	5	2	#NULL!	2	2	#NULL!	2	2	3	3	68	184	20.09	1	9	2	23	21	2532	79	1	4	#NULL!	#NULL!	2	5	1	3	3	1	1	3	3	1
5	1	21	2	1	2	1	3	4	2	#NULL!	1	1	#NULL!	1	2	3	3	54	172	18.25	4	9	2	28	13	1125	2	1	1	#NULL!	#NULL!	2	5	1	4	2	1	1	3	4	1
5	1	27	5	1	2	1	3	6	1	4	2	2	#NULL!	3	2	3	3	60	174	19.82	4	3	3	24	17	3955	2218	3	9	#NULL!	#NULL!	2	5	5	3	3	2	1	1	2	1
5	1	26	3	1	1	1	3	1	2	#NULL!	2	1	#NULL!	1	1	3	3	58	162	22.1	4	1	3	25	17	1225	484	1	1	3.87	52.964	2	5	3	4	3	1	1	1	4	1
5	1	28	5	1	4	1	3	2	1	4	2	1	#NULL!	3	4	3	3	77	170	26.64	4	3	3	26	25	563	268	2.1	4.3	#NULL!	#NULL!	2	3	2	4	4	2	1	1	2	1
5	1	27	6	1	4	1	2	4	1	2	1	1	#NULL!	2	2	3	3	55	168	19.49	3	1	3	23	18	2781	2328	2	8	#NULL!	#NULL!	3	5	5	3	3	2	1	1	1	1
5	1	24	5	2	1	1	2	3	1	4	1	1	#NULL!	2	1	3	3	56	167	20.08	2	3	2	22	13	150	107	2	5	#NULL!	#NULL!	2	2	2	3	2	2	1	1	2	1
5	1	26	5	4	4	1	2	5	1	5	1	2	#NULL!	1	2	3	3	90	175	29.39	4	3	2	25	21	1146	535	2	3	#NULL!	#NULL!	2	5	3	4	3	2	1	1	2	1
5	1	28	5	1	2	1	1	5	1	4	2	2	#NULL!	1	1	3	3	97	170	33.56	1	2	3	23	14	854	908	2	1	#NULL!	#NULL!	3	4	4	3	2	2	1	1	2	1
5	1	28	3	2	1	1	3	10	1	2	2	1	#NULL!	1	1	3	3	84	170	29.07	1	3	3	20	12	912	455	3	6	#NULL!	#NULL!	6	4	3	3	2	2	2	1	4	1
5	1	22	4	1	2	1	2	10	1	5	1	1	#NULL!	1	1	3	3	62	176	20.02	1	2	2	24	14	450	393	2	8	#NULL!	#NULL!	2	2	2	3	2	2	1	1	3	1
5	1	27	5	1	2	1	2	2	1	5	1	1	#NULL!	1	1	3	3	85	178	26.83	2	3	3	23	7	182	3	2	2	#NULL!	#NULL!	2	2	1	3	1	2	1	1	2	1
5	1	27	5	2	4	1	2	1	2	1	2	1	#NULL!	1	1	3	3	74	193	19.87	2	4	2	23	20	229	137	4	3	#NULL!	#NULL!	2	2	2	3	3	3	1	2	2	1
5	1	23	5	1	4	1	2	2	2	#NULL!	2	2	#NULL!	1	1	3	3	67	173	22.39	4	4	3	22	9	592	147	2	9	#NULL!	#NULL!	4	3	2	3	2	2	2	2	2	1
5	1	28	4	1	1	1	3	5	2	#NULL!	1	1	#NULL!	1	1	3	3	62	173	20.72	1	4	2	21	17	303	245	3	2	#NULL!	#NULL!	2	2	2	3	3	2	1	2	3	1
5	1	28	5	1	4	1	3	8	2	#NULL!	2	2	#NULL!	1	3	3	3	70.8	173	23.66	1	2	2	21	11	1016	542	3	8	#NULL!	#NULL!	2	4	3	3	2	2	1	1	2	1
5	1	22	5	1	4	1	2	4	1	4	2	2	#NULL!	1	2	3	2	59	172	19.94	1	1	2	21	17	865	171	1	5	#NULL!	#NULL!	2	4	2	3	3	1	1	1	2	1
5	1	26	3	1	2	1	3	9	1	5	1	1	#NULL!	3	2	3	2	68.5	168	24.27	1	2	3	16	7	318	123	3	8	#NULL!	#NULL!	2	2	2	2	1	2	1	1	4	1
5	1	28	5	4	2	1	2	10	1	4	1	1	#NULL!	2	1	3	3	73	170	25.26	4	4	4	19	13	374	129	4	5	15.68	244.531	3	2	2	3	2	3	1	2	2	1
5	1	23	5	2	1	1	2	5	1	4	2	1	#NULL!	2	1	3	3	67	169	23.46	4	4	2	22	6	2191	722	4	7	#NULL!	#NULL!	2	5	3	3	1	3	1	2	2	1
5	1	28	5	2	2	1	2	4	1	4	2	1	#NULL!	1	1	3	3	69	170	23.88	4	3	2	20	15	245	5	4	6	#NULL!	#NULL!	2	2	1	3	2	3	1	1	2	1
5	1	27	3	2	2	1	2	8	1	5	1	2	#NULL!	1	1	3	3	70	170	24.22	4	1	3	24	16	1431	770	4	6	#NULL!	#NULL!	2	5	4	3	2	3	1	1	4	1
5	1	28	5	2	4	1	2	8	2	#NULL!	1	2	#NULL!	1	2	2	3	98	177	31.28	1	1	3	25	22	322	94	2	8	#NULL!	#NULL!	4	2	1	4	3	2	2	1	2	1
5	1	24	5	1	4	1	2	10	2	#NULL!	2	2	#NULL!	1	2	3	3	110	174	36.33	2	2	3	25	20	792	421	2	5	#NULL!	#NULL!	2	4	2	4	3	2	1	1	2	1
5	1	21	3	1	4	1	2	2	1	4	2	2	#NULL!	2	3	3	3	65.4	176	21.11	3	1	3	6	5	3211	1539	2	7	#NULL!	#NULL!	2	5	5	1	1	2	1	1	4	1
5	1	25	5	1	1	1	3	8	1	5	2	1	#NULL!	1	4	3	3	64	166	23.23	3	2	3	8.7	5.2	1954	719	4.2	8.8	#NULL!	#NULL!	3	5	3	2	1	3	1	1	2	1
5	1	27	5	1	4	1	3	1	1	4	1	1	#NULL!	2	1	3	3	93.7	180	28.92	4	2	3	22.7	7.9	1212	92	1.2	5.6	#NULL!	#NULL!	2	5	1	3	1	1	1	1	2	1
5	1	27	5	1	4	1	2	10	1	4	1	1	#NULL!	1	3	3	2	66.9	182	20.2	4	2	3	13.7	6.1	643	234	1.1	1.5	#NULL!	#NULL!	2	3	2	2	1	1	1	1	2	1
5	1	27	5	1	4	1	2	1	1	4	2	2	#NULL!	1	5	2	2	65.8	178	20.77	4	2	2	19.5	6.5	1068	213	2.1	7.8	#NULL!	#NULL!	2	5	2	3	1	2	1	1	2	1
5	1	24	4	1	2	1	2	5	1	5	1	1	#NULL!	3	3	3	3	78.6	176	25.37	2	2	3	21.2	8.2	788	20	1.5	5.3	#NULL!	#NULL!	4	4	1	3	2	1	2	1	3	1
5	1	22	3	4	2	1	3	10	2	#NULL!	2	1	#NULL!	1	1	3	3	65.7	170	22.73	4	3	2	19.8	6	969	18	2.1	7.3	#NULL!	#NULL!	2	4	1	3	1	2	1	1	4	1
5	1	25	3	2	1	1	3	10	2	#NULL!	2	1	#NULL!	2	1	3	3	76	176	24.54	4	3	3	20.1	8.1	1743	74	3.9	3.7	#NULL!	#NULL!	2	5	1	3	2	3	1	1	4	1
5	1	27	5	1	2	1	2	2	2	#NULL!	2	2	#NULL!	1	1	3	3	95.4	181	29.12	4	3	2	20.2	11.3	576	18	3.9	5.7	#NULL!	#NULL!	2	3	1	3	2	3	1	1	2	1
5	1	29	3	2	2	1	3	7	2	#NULL!	1	1	#NULL!	3	1	3	3	58	173	19.38	4	2	2	21.6	4.7	1262	139	3.5	5.9	3.9	62.275	3	5	2	3	1	3	1	1	4	1
5	1	21	3	1	4	1	2	10	1	4	2	2	#NULL!	2	2	3	3	76	175	24.82	3	2	2	21.2	13.9	2441	1132	2	7	#NULL!	#NULL!	1	5	5	3	2	2	1	1	4	1
5	1	27	5	3	4	1	2	2	1	5	2	2	#NULL!	2	1	3	3	68.4	173.5	22.72	4	3	3	24.4	8.6	2070	83	3.3	4.1	#NULL!	#NULL!	2	5	1	4	2	3	1	1	2	1
5	1	27	5	1	4	1	1	1	1	4	1	2	#NULL!	1	1	3	3	59.9	170	20.73	3	2	2	20.7	20	555	14	3.2	6.1	#NULL!	#NULL!	2	3	1	3	3	3	1	1	2	1
5	1	27	5	1	4	1	2	5	1	5	2	1	#NULL!	1	1	3	3	117	184	34.56	3	3	4	24.1	13.9	1458	313	3.8	5.2	#NULL!	#NULL!	2	5	2	4	2	3	1	1	2	1
5	1	26	5	1	4	1	3	2	1	5	2	1	#NULL!	1	1	3	3	83.3	173	27.83	4	2	3	13.3	6.8	4239	530	1.2	6.7	#NULL!	#NULL!	2	5	3	2	1	1	1	1	2	1
5	1	27	5	1	4	1	3	5	2	#NULL!	1	1	#NULL!	1	1	2	3	74.3	166	26.96	4	1	#NULL!	23.2	13.4	1910	31	2.2	5.6	2.45	31.839	1	5	1	3	2	2	1	1	2	1
5	1	25	4	1	2	1	1	8	1	5	1	1	#NULL!	3	2	3	2	65	175	21.22	4	7	2	18	8	1663	26	6.2	9.1	#NULL!	#NULL!	2	5	1	3	1	5	1	3	3	1
5	1	23	5	1	4	1	2	4	1	4	2	1	#NULL!	2	2	3	3	51.7	172	17.48	2	1	2	9.4	5.2	176	3	1.2	3.2	#NULL!	#NULL!	2	2	1	2	1	1	1	1	2	1
5	1	21	5	1	4	1	3	1	2	#NULL!	1	1	#NULL!	1	3	2	2	68	167	24.38	4	1	2	22.9	6.8	1443	192	2.5	4.7	#NULL!	#NULL!	2	5	2	3	1	2	1	1	2	1
5	1	22	3	1	3	1	1	7	2	#NULL!	2	1	#NULL!	3	2	3	3	74.5	177	23.78	4	3	2	9.4	8.1	947	187	2.3	7.6	#NULL!	#NULL!	1	4	2	2	2	2	1	1	4	1
5	1	24	4	2	4	1	3	2	2	#NULL!	1	1	#NULL!	3	2	3	3	56.6	164	21.04	4	1	2	18.3	6.5	884	31	1	7.3	#NULL!	#NULL!	2	4	1	3	1	1	1	1	3	1
5	1	24	3	1	4	1	2	1	1	5	2	2	#NULL!	1	1	3	3	85	175.5	27.6	3	3	2	25.2	11.7	2434	320	1.6	7.9	#NULL!	#NULL!	2	5	2	4	2	2	1	1	4	1
5	1	21	2	3	1	1	3	8	2	#NULL!	1	1	#NULL!	2	2	3	3	50.7	157	20.57	4	4	2	22.5	7.1	1489	205	2.3	6.9	#NULL!	#NULL!	2	5	2	3	1	2	1	2	4	1
5	1	23	3	1	2	1	3	4	2	#NULL!	1	2	#NULL!	1	2	3	3	76	179	23.72	4	1	2	22.9	9.1	1928	480	2.1	9.1	#NULL!	#NULL!	2	5	3	3	2	2	1	1	4	1
5	1	22	3	1	1	1	1	7	2	#NULL!	1	1	#NULL!	1	2	3	3	53	179	16.54	4	2	2	21.7	7.9	575	169	2.3	4.7	#NULL!	#NULL!	1	3	2	3	1	2	1	1	4	1
5	1	26	5	1	4	1	2	2	1	4	1	1	#NULL!	2	1	3	2	63	168	22.32	2	2	2	23.5	9.3	64	16	1.2	4.7	#NULL!	#NULL!	2	1	1	3	2	1	1	1	2	1
5	1	25	3	1	4	1	3	6	1	5	2	2	#NULL!	1	1	3	3	89	182	26.87	3	2	2	23.3	21.3	810	238	2.1	6.6	#NULL!	#NULL!	2	4	2	3	3	2	1	1	4	1
5	1	28	3	1	1	1	2	8	2	#NULL!	2	1	#NULL!	1	2	3	3	77.1	174	25.47	4	3	#NULL!	23.3	13	877	229	1.5	6.9	#NULL!	#NULL!	2	4	2	3	2	1	1	1	4	1
5	1	26	5	1	2	1	3	5	1	4	2	1	#NULL!	3	1	3	3	72	167.5	25.66	3	1	2	18.5	12.2	329	243	4.2	9.3	#NULL!	#NULL!	2	2	2	3	2	3	1	1	2	1
5	1	29	3	1	1	1	2	8	1	4	1	1	#NULL!	3	1	3	3	68.2	168.5	24.02	3	3	2	17.2	7.9	1306	366	3.9	5.7	2.42	32.637	2	5	2	3	1	3	1	1	4	1
5	1	28	5	1	4	1	3	4	1	4	1	2	#NULL!	2	3	2	3	60	175	19.59	2	1	4	17	6.4	728	8	2.6	3.2	#NULL!	#NULL!	1	3	1	3	1	2	1	1	2	1
5	1	28	5	1	4	1	2	10	1	4	1	1	#NULL!	2	1	3	3	85.3	178	26.92	3	2	3	18.8	10.1	1257	606	4.3	3.5	#NULL!	#NULL!	1	5	3	3	2	3	1	1	2	1
5	1	22	3	1	1	1	2	6	2	#NULL!	1	2	#NULL!	2	2	3	3	64	167	22.95	2	2	2	19.6	7.5	18	3	2.9	2.1	#NULL!	#NULL!	2	1	1	3	1	2	1	1	4	1
5	1	23	3	1	2	1	2	6	1	5	2	2	#NULL!	1	2	3	3	59.6	168.5	20.99	2	3	2	14.5	12.1	345	93	2.1	4.6	7.1	105.12	2	2	1	2	2	2	1	1	4	1
5	1	24	5	1	4	1	3	5	1	4	2	2	#NULL!	3	2	3	3	115.3	185	33.69	4	2	3	22	7.3	2822	26	1	9	#NULL!	#NULL!	2	5	1	3	1	1	1	1	2	1
5	1	26	4	1	2	1	2	7	2	#NULL!	1	2	#NULL!	1	1	3	3	67.2	168	23.81	3	2	4	7.6	8.3	530	250	6	9	#NULL!	#NULL!	1	3	2	1	2	5	1	1	3	1
5	1	26	3	2	2	1	2	9	1	5	1	1	#NULL!	1	3	3	3	67.7	175	22.11	2	3	2	8.4	9.3	437	215	2.6	5.3	#NULL!	#NULL!	2	2	2	2	2	2	1	1	4	1
5	1	21	5	1	4	1	3	3	1	4	1	2	#NULL!	3	1	2	2	68.1	174	22.49	4	1	2	29.3	27	1211	362	2	9	#NULL!	#NULL!	1	5	2	4	4	2	1	1	2	1
5	1	25	5	1	4	1	3	1	1	4	2	1	#NULL!	1	2	3	3	70	172	23.66	3	3	2	21	13	4118	521	2	9	#NULL!	#NULL!	2	5	3	3	2	2	1	1	2	1
5	1	29	3	1	4	1	3	2	1	4	1	1	#NULL!	1	3	3	3	69	173	23.05	3	2	3	23.7	21.2	1616	1477	4.8	8.3	3.36	46.664	4	5	5	3	3	4	2	1	4	1
5	1	31	5	1	4	1	2	2	1	2	2	2	#NULL!	1	3	1	1	62	168	21.97	4	1	3	23	20	963	30	1	7	#NULL!	#NULL!	3	4	1	3	3	1	1	1	2	1
5	1	31	3	2	1	1	3	6	2	#NULL!	1	1	#NULL!	2	2	3	3	82	167	29.4	4	3	3	23	21	732	953	2	7	#NULL!	#NULL!	4	3	4	3	3	2	2	1	4	1
5	1	31	5	5	4	1	2	5	1	2	1	1	#NULL!	2	1	3	3	72	175	23.51	2	3	3	23	7	356	490	1	7	#NULL!	#NULL!	4	2	3	3	1	1	2	1	2	1
5	1	30	6	1	4	1	3	4	1	5	1	2	#NULL!	1	2	3	3	69	182	20.83	2	5	3	29	27	356	45	3	3	#NULL!	#NULL!	1	2	1	4	4	2	1	2	1	1
5	1	32	5	2	2	1	3	7	1	5	2	2	#NULL!	1	3	2	3	53	157	21.5	4	1	3	23	6	1486	25	2	8	#NULL!	#NULL!	3	5	1	3	1	2	1	1	2	1
5	1	31	3	1	2	1	2	5	1	4	1	1	#NULL!	1	1	3	3	77	167	27.61	4	3	4	16	18	4709	459	4	9	#NULL!	#NULL!	4	5	3	2	3	3	2	1	4	1
5	1	38	5	1	4	1	2	1	1	4	2	2	#NULL!	3	3	3	2	92	173	30.74	4	2	5	23	22	3005	225	6	9	#NULL!	#NULL!	6	5	2	3	3	5	2	1	2	1
5	1	34	3	2	2	1	3	8	2	#NULL!	1	2	#NULL!	2	1	3	3	67	173	22.39	2	2	5	21	9	781	84	5	1	#NULL!	#NULL!	6	4	1	3	2	4	2	1	4	1
5	1	39	3	1	2	1	3	8	2	#NULL!	1	2	#NULL!	1	1	2	2	65	171	22.23	4	2	4	20	15	1485	500	6	5	#NULL!	#NULL!	6	5	3	3	2	5	2	1	4	1
5	1	39	3	2	2	1	3	1	2	#NULL!	2	1	#NULL!	3	2	2	3	80	173	26.73	1	3	4	26	23	964	735	3	7	#NULL!	#NULL!	1	4	3	4	3	2	1	1	4	1
5	1	31	3	2	2	1	2	5	1	4	2	1	#NULL!	1	2	3	3	65	162	24.77	4	3	4	27	27	2264	600	6	8	#NULL!	#NULL!	6	5	3	4	4	5	2	1	4	1
5	1	31	2	2	2	1	1	1	2	#NULL!	1	1	#NULL!	3	2	3	3	75	170	25.95	4	1	3	23	16	646	409	2	8	#NULL!	#NULL!	3	3	2	3	2	2	1	1	4	1
5	1	37	4	2	2	1	3	8	1	2	1	1	#NULL!	2	2	2	3	104	172	35.15	2	1	3	29	23	3101	138	3	8	#NULL!	#NULL!	5	5	2	4	3	2	2	1	3	1
5	1	38	3	2	2	1	3	8	2	#NULL!	1	1	#NULL!	1	2	3	3	75	174	24.77	4	2	4	24	13	1457	736	5	6	#NULL!	#NULL!	5	5	3	3	2	4	2	1	4	1
5	1	35	5	1	2	1	2	4	1	4	1	1	#NULL!	2	2	3	3	77	177	24.58	4	1	3	30	8	2215	12	6	9	#NULL!	#NULL!	7	5	1	4	1	5	3	1	2	1
5	1	38	2	2	2	1	2	5	2	#NULL!	1	2	#NULL!	1	2	3	3	100	165	36.73	4	3	4	23	23	270	24	2	9	#NULL!	#NULL!	6	2	1	3	3	2	2	1	4	1
5	1	35	5	1	2	1	2	4	1	4	1	1	#NULL!	1	2	3	3	83	174	27.41	4	2	4	30	8	2215	12	6	9	#NULL!	#NULL!	6	5	1	4	1	5	2	1	2	1
5	1	36	3	1	2	1	3	1	1	4	2	1	#NULL!	2	1	3	3	85	170	29.41	3	2	5	24.6	10.8	1287	730	6.1	7	#NULL!	#NULL!	6	5	3	4	2	5	2	1	4	1
5	1	39	5	1	2	1	2	10	1	4	2	1	#NULL!	2	1	3	3	100	181	30.52	3	3	4	23.7	22.5	2010	1956	3.1	8.1	#NULL!	#NULL!	5	5	5	3	3	3	2	1	2	1
5	1	35	5	1	1	1	2	4	2	#NULL!	2	2	#NULL!	2	1	3	3	78	168	27.64	4	2	4	23	14.5	229	178	3.1	5.7	#NULL!	#NULL!	3	2	2	3	2	3	1	1	2	1
5	1	36	5	2	2	1	2	1	1	4	2	2	#NULL!	1	1	3	3	91	181	27.78	3	3	3	25.2	18.1	537	478	4	5.7	11.51	181.348	2	3	3	4	3	3	1	1	2	1
5	1	33	5	1	4	1	2	2	2	#NULL!	1	2	#NULL!	1	1	3	3	78.3	167	28.08	4	2	3	21.8	8	2120	1262	3.1	3	#NULL!	#NULL!	3	5	5	3	1	3	1	1	2	1
5	1	33	4	2	4	1	2	8	1	4	1	1	#NULL!	2	3	3	3	70	171	23.94	3	2	3	23.3	13.3	1320	1038	4.7	5.1	#NULL!	#NULL!	4	5	4	3	2	4	2	1	3	1
5	1	30	5	4	1	1	3	8	1	5	1	1	#NULL!	1	1	3	3	77	173	25.73	4	3	2	21.7	9.2	298	232	5	7.6	#NULL!	#NULL!	2	2	2	3	2	4	1	1	2	1
5	1	32	2	3	2	1	2	2	1	4	2	2	#NULL!	2	3	3	3	102	176	32.93	3	2	4	22.5	12.2	2639	211	2.6	5.2	#NULL!	#NULL!	3	5	2	3	2	2	1	1	4	1
5	1	38	5	2	4	1	2	2	1	5	2	2	#NULL!	1	1	3	3	81.4	175	26.58	2	5	4	22.1	20	336	326	5.4	6.2	#NULL!	#NULL!	3	2	2	3	3	5	1	2	2	1
5	1	39	5	2	2	1	2	1	1	4	1	2	#NULL!	1	1	3	3	67	177	21.39	2	3	4	20.3	13.9	191	66	7.1	9.5	#NULL!	#NULL!	5	2	1	3	2	5	2	1	2	1
5	1	35	5	2	4	1	2	1	1	4	1	1	#NULL!	3	1	3	3	73	174	24.11	4	2	4	20.1	20.6	786	21	3.4	8.1	#NULL!	#NULL!	2	4	1	3	3	3	1	1	2	1
5	1	34	5	1	4	1	2	2	1	4	1	1	#NULL!	1	2	3	2	85	180	26.23	2	3	4	22.5	6.1	720	235	3.2	5	5.82	88.256	4	3	2	3	1	3	2	1	2	1
5	1	32	5	3	4	1	3	7	1	5	1	2	#NULL!	1	1	3	3	89	175	29.06	4	2	3	23.7	16.1	749	591	3.1	8.6	#NULL!	#NULL!	4	3	3	3	3	3	2	1	2	1
5	1	32	5	2	4	1	3	1	1	1	2	1	#NULL!	1	1	3	3	70	170	24.22	3	3	3	21.8	20.3	1488	386	3.5	4.6	#NULL!	#NULL!	3	5	2	3	3	3	1	1	2	1
5	1	30	3	1	2	1	2	1	1	1	1	1	#NULL!	2	1	2	3	74.8	174	24.71	3	5	4	24.5	15.9	2609	1050	4.3	6.2	#NULL!	#NULL!	4	5	4	4	2	3	2	2	4	1
5	1	33	5	1	2	1	3	2	1	2	2	1	#NULL!	1	1	3	3	87	175	28.41	4	3	3	25.3	21.2	1108	963	4.4	7.9	#NULL!	#NULL!	3	5	4	4	3	3	1	1	2	1
5	1	38	5	2	2	1	2	1	2	#NULL!	2	2	#NULL!	1	1	3	3	92	172	31.1	4	1	3	23.7	13.9	391	37	3.4	2.5	#NULL!	#NULL!	2	2	1	3	2	3	1	1	2	1
5	1	32	5	1	4	1	2	8	1	4	1	1	#NULL!	1	1	3	3	86	172	29.07	4	1	3	22.1	8.1	1054	134	3	7.2	#NULL!	#NULL!	2	5	2	3	2	2	1	1	2	1
5	1	38	5	4	3	1	2	12	1	5	1	1	#NULL!	1	1	3	3	83	170	28.72	3	2	4	24.8	17.1	1304	1306	4.5	8.2	#NULL!	#NULL!	4	5	5	4	3	3	2	1	2	1
5	1	33	5	2	2	1	2	3	2	#NULL!	1	2	#NULL!	1	1	3	3	107	170	37.02	3	2	4	22.3	20.3	1070	1903	3.1	9.1	#NULL!	#NULL!	2	5	5	3	3	3	1	1	2	1
5	1	36	5	1	2	1	3	9	1	5	2	1	#NULL!	3	1	3	2	52	161	20.06	4	6	3	21.2	8.6	1670	163	3.7	4.8	#NULL!	#NULL!	3	5	2	3	2	3	1	2	2	1
5	1	36	3	1	4	1	3	5	1	5	2	2	#NULL!	1	1	3	3	53.9	169	18.87	1	1	3	21	6.5	2098	827	2	1.5	#NULL!	#NULL!	2	5	4	3	1	2	1	1	4	1
5	1	34	3	1	4	1	2	6	2	#NULL!	2	1	#NULL!	2	1	3	3	87	174	28.74	4	3	4	6	21	561	201	5	4	3.09	42.737	2	3	2	1	3	4	1	1	4	1
5	1	30	5	2	4	1	3	9	1	5	1	2	#NULL!	1	1	3	3	62	166	22.5	4	5	3	8.3	7.3	2703	274	5.1	3.8	#NULL!	#NULL!	3	5	2	2	1	5	1	2	2	1
5	1	38	5	1	4	1	2	6	1	4	2	2	#NULL!	1	2	3	3	93.9	176	30.31	3	3	5	22.6	7.4	2322	412	2.1	3.2	#NULL!	#NULL!	2	5	2	3	1	2	1	1	2	1
5	1	34	6	5	3	1	2	2	1	2	1	1	#NULL!	1	1	3	3	74.8	172	25.28	4	2	4	7.2	6.2	2238	44	2.3	6.7	#NULL!	#NULL!	4	5	1	1	1	2	2	1	1	1
5	1	30	2	1	2	1	2	6	2	#NULL!	1	1	#NULL!	3	1	3	3	97.6	170	33.77	4	1	3	16	9.8	682	245	2.7	2.1	#NULL!	#NULL!	5	3	2	2	2	2	2	1	4	1
5	1	37	3	2	1	1	3	10	2	#NULL!	1	1	#NULL!	1	1	3	3	79	177	25.22	4	1	5	18	6	942	11	5.7	8.7	#NULL!	#NULL!	3	4	1	3	1	5	1	1	4	1
5	1	38	2	1	1	1	1	2	2	#NULL!	2	1	#NULL!	1	1	3	3	70	179	21.85	2	1	3	9	6	128	27	5.8	2.7	#NULL!	#NULL!	3	2	1	2	1	5	1	1	4	1
5	1	39	3	1	2	1	2	8	1	5	1	2	#NULL!	2	1	3	3	61	176	19.69	4	3	4	20	8	754	173	3.9	8.6	#NULL!	#NULL!	3	4	2	3	1	3	1	1	4	1
5	1	36	3	3	2	1	2	9	1	4	1	2	#NULL!	1	1	3	3	74	185	21.62	4	3	3	12	9	1000	91	6.1	7.3	#NULL!	#NULL!	2	4	1	2	2	5	1	1	4	1
5	1	32	3	5	1	1	1	1	1	4	1	1	#NULL!	3	3	2	3	76	168	26.93	3	3	3	22	11	2260	859	3.7	8.3	1.72	23.062	2	5	4	3	2	3	1	1	4	1
5	1	37	5	2	4	1	3	10	1	5	1	1	#NULL!	1	2	3	3	94	170	32.53	4	2	6	10	9	947	530	5.1	8.8	#NULL!	#NULL!	5	4	3	2	2	5	2	1	2	1
5	1	39	3	3	2	1	2	11	1	5	1	1	#NULL!	1	2	3	3	55	176	17.76	4	3	4	21	13	5255	991	5	7.7	#NULL!	#NULL!	3	5	4	3	2	4	1	1	4	1
5	1	35	3	1	2	1	3	5	1	4	2	1	#NULL!	1	1	3	3	68	165	24.98	2	1	4	23	11	405	328	2.7	5.8	#NULL!	#NULL!	3	2	2	3	2	2	1	1	4	1
5	1	36	5	1	4	1	2	2	2	#NULL!	1	1	#NULL!	1	1	3	3	58	158	23.23	4	2	5	24	15	640	538	6.2	6.7	#NULL!	#NULL!	6	3	3	3	2	5	2	1	2	1
5	1	34	3	1	2	1	2	5	2	#NULL!	2	2	#NULL!	1	1	2	3	76	166	27.58	4	3	2	23	14	1002	427	3.2	5.1	#NULL!	#NULL!	2	4	2	3	2	3	1	1	4	1
5	1	30	6	1	4	1	3	10	1	5	2	1	#NULL!	3	2	2	3	64	170	22.15	3	2	4	23	22	1556	422	2.8	9	#NULL!	#NULL!	3	5	2	3	3	2	1	1	1	1
5	1	36	5	4	4	1	2	8	1	5	2	1	#NULL!	3	2	2	2	94	167	33.71	4	3	4	23	20	1520	340	2.5	5.6	#NULL!	#NULL!	2	5	2	3	3	2	1	1	2	1
5	1	30	5	1	4	1	3	2	1	5	2	2	#NULL!	2	1	3	3	64	160	25	4	3	3	23	19	2100	1809	3.8	7.1	#NULL!	#NULL!	4	5	5	3	3	3	2	1	2	1
5	1	30	1	1	4	1	3	1	2	#NULL!	2	1	#NULL!	2	2	2	3	98	177	31.28	4	2	3	25	6	2628	18	2.7	6.3	1.74	21.46	2	5	1	4	1	2	1	1	4	1
5	1	33	2	1	2	1	2	8	2	#NULL!	2	2	#NULL!	2	3	2	3	65	161	25.08	4	3	4	20	14	230	182	4	4.5	#NULL!	#NULL!	4	2	2	3	2	3	2	1	4	1
5	1	35	5	1	4	1	2	8	1	4	1	2	#NULL!	3	1	3	3	82	186	23.7	4	2	3	21	6	2283	231	3.1	9.2	#NULL!	#NULL!	3	5	2	3	1	3	1	1	2	1
5	1	36	2	1	2	1	1	10	1	5	1	2	#NULL!	2	1	3	3	73	169	25.56	2	1	5	6	5	1141	13	5.8	9.6	#NULL!	#NULL!	3	5	1	1	1	5	1	1	4	1
5	1	32	5	1	4	1	2	4	1	5	2	2	#NULL!	2	1	3	3	74	176	23.89	4	3	3	22	10	2188	955	4	9.3	6.03	83.344	2	5	4	3	2	3	1	1	2	1
5	1	34	5	1	2	1	3	10	1	4	2	2	#NULL!	1	1	3	3	82	166	29.76	4	3	4	15	6	688	828	3.4	5.6	#NULL!	#NULL!	3	3	4	2	1	3	1	1	2	1
5	1	33	5	1	4	1	1	3	2	#NULL!	1	2	#NULL!	3	3	3	3	76	174	25.1	4	3	3	21	7	193	131	3.7	3.4	#NULL!	#NULL!	5	2	2	3	1	3	2	1	2	1
5	1	30	5	1	4	1	2	2	2	#NULL!	1	1	#NULL!	1	2	3	2	84	172	28.39	4	3	3	15	11	799	262	1.2	8.7	#NULL!	#NULL!	2	4	2	2	2	1	1	1	2	1
5	1	30	4	1	2	1	2	10	2	#NULL!	1	1	#NULL!	1	1	3	3	88	170	30.45	2	5	3	24	8	63	10	2.2	3.2	#NULL!	#NULL!	2	1	1	3	1	2	1	2	3	1
5	1	34	5	1	1	1	3	3	1	2	1	2	#NULL!	3	1	3	3	60	166	21.77	4	1	3	9	14	1758	133	1.1	5.7	#NULL!	#NULL!	3	5	2	2	2	1	1	1	2	1
5	1	34	3	1	2	1	2	4	1	4	1	1	#NULL!	2	2	3	2	64	174	21.14	3	2	5	18	7	689	678	3.7	8.7	#NULL!	#NULL!	2	3	3	3	1	3	1	1	4	1
5	1	37	3	1	2	1	2	6	2	#NULL!	1	1	#NULL!	2	2	3	2	87	190	24.1	3	3	4	9	7	207	258	4.7	3.1	#NULL!	#NULL!	3	2	2	2	1	4	1	1	4	1
5	1	37	2	2	2	1	3	8	1	4	1	1	#NULL!	3	2	3	3	66	172	22.31	4	9	3	21	21	2698	2585	5.8	9.7	#NULL!	#NULL!	2	5	5	3	3	5	1	3	4	1
5	1	38	3	1	4	1	1	10	1	2	2	2	#NULL!	3	2	3	3	71	178	22.41	3	4	3	15	10	359	21	3.5	7.8	#NULL!	#NULL!	2	2	1	2	2	3	1	2	4	1
5	1	31	5	1	2	1	3	8	1	5	2	2	#NULL!	3	2	3	3	82	166	29.76	2	2	3	20	9	605	2	4.9	4.7	2.56	33.654	2	3	1	3	2	4	1	1	2	1
5	1	39	5	1	4	1	2	1	1	4	2	1	#NULL!	1	2	3	3	95	179	29.65	2	2	2	23	11	554	7	2.1	4.9	#NULL!	#NULL!	2	3	1	3	2	2	1	1	2	1
5	1	36	4	2	1	1	1	7	1	4	1	1	#NULL!	2	1	3	3	64	164	23.8	4	3	5	21	6	993	32	3.3	7.9	#NULL!	#NULL!	4	4	1	3	1	3	2	1	3	1
5	1	37	3	1	2	1	3	2	1	5	1	2	#NULL!	2	1	3	3	88	186	25.44	2	3	3	24	16	275	44	3.5	6.7	#NULL!	#NULL!	2	2	1	3	2	3	1	1	4	1
5	1	38	4	1	2	1	3	6	1	4	1	2	#NULL!	3	1	2	3	80	162	30.48	4	4	5	23	9	2841	245	5.3	5.6	#NULL!	#NULL!	2	5	2	3	2	5	1	2	3	1
5	1	32	3	2	3	1	1	2	2	#NULL!	1	1	#NULL!	1	2	3	3	70	170	24.22	2	3	2	21	10	220	33	2.7	3.2	#NULL!	#NULL!	3	2	1	3	2	2	1	1	4	1
5	1	33	3	1	1	2	2	2	1	5	1	2	#NULL!	1	2	3	3	62	172	20.96	4	2	3	24	8	2010	149	3.9	7.9	#NULL!	#NULL!	3	5	2	3	1	3	1	1	4	1
5	1	33	3	1	2	1	3	2	2	#NULL!	1	2	#NULL!	1	2	3	3	61	176	19.69	2	3	3	20	6	127	87	2.9	6.7	#NULL!	#NULL!	3	2	1	3	1	2	1	1	4	1
5	1	36	2	3	1	1	2	10	2	#NULL!	1	1	#NULL!	3	1	3	3	81	162	30.86	3	3	4	21	9	2255	120	5.7	8.9	4.12	58.964	4	5	2	3	2	5	2	1	4	1
5	1	33	5	1	2	1	2	5	2	#NULL!	1	2	#NULL!	2	2	3	3	55	162	20.96	3	3	4	16	10	1411	1207	3.5	5.6	#NULL!	#NULL!	2	5	5	2	2	3	1	1	2	1
5	1	32	4	1	4	1	3	12	2	#NULL!	2	1	#NULL!	1	1	3	3	55	169	19.26	3	4	4	20	19	1557	991	4.1	6.1	#NULL!	#NULL!	2	5	4	3	3	3	1	2	3	1
5	1	38	3	4	1	1	3	10	2	#NULL!	1	1	#NULL!	2	1	3	3	63	165	23.14	3	6	4	8	14	694	727	6.2	7.8	#NULL!	#NULL!	6	3	3	1	2	5	2	2	4	1
5	1	34	3	5	2	1	2	6	1	5	2	1	#NULL!	3	1	2	3	78	166	28.31	4	7	4	22	11	573	381	5.1	5.6	#NULL!	#NULL!	3	3	2	3	2	5	1	3	4	1
5	1	32	3	1	2	1	3	8	1	5	2	1	#NULL!	1	1	2	3	64	164	23.8	2	3	3	13	9	1289	188	2.6	7.9	#NULL!	#NULL!	3	5	2	2	2	2	1	1	4	1
5	1	34	3	1	2	1	1	1	2	#NULL!	2	2	#NULL!	2	3	3	3	40	151	17.54	3	6	4	18	5	2143	428	6	9	#NULL!	#NULL!	1	5	2	3	1	5	1	2	4	1
5	1	30	3	1	2	1	2	6	1	2	1	1	#NULL!	2	1	3	3	72	167	25.82	2	3	2	15	7	72	10	1.3	4.7	#NULL!	#NULL!	2	1	1	2	1	1	1	1	4	1
5	1	31	5	1	2	1	2	1	1	5	1	1	#NULL!	2	3	3	3	77	162	29.34	3	2	3	20	9	1582	595	2.4	6.9	22.24	335.068	2	5	3	3	2	2	1	1	2	1
5	1	37	3	1	2	1	2	8	1	4	2	2	#NULL!	3	2	3	3	73	177	23.3	4	6	3	16	10	1648	128	6	9	#NULL!	#NULL!	2	5	2	2	2	5	1	2	4	1
5	1	30	5	1	4	1	2	1	1	4	1	1	#NULL!	1	2	2	2	53	158	21.23	2	6	3	18	15	278	152	6	7.8	#NULL!	#NULL!	2	2	2	3	2	5	1	2	2	1
5	1	32	5	2	4	1	3	6	1	5	1	1	#NULL!	1	1	3	3	91	168	32.24	4	4	4	13.2	9.1	275	17	4.8	8.9	#NULL!	#NULL!	2	2	1	2	2	4	1	2	2	1
5	1	36	5	2	4	1	2	1	1	4	2	2	#NULL!	1	2	3	3	92	170	31.83	3	5	4	11.3	15.3	564	463	4.2	5.6	#NULL!	#NULL!	2	3	3	2	2	3	1	2	2	1
5	1	39	5	5	1	1	1	5	2	#NULL!	2	1	#NULL!	2	2	3	3	87	174	28.74	4	6	4	17.2	14.5	716	418	4.5	7.8	#NULL!	#NULL!	3	3	2	3	2	3	1	2	2	1
5	1	43	2	2	2	1	2	6	1	5	1	1	#NULL!	3	1	3	3	79	160	30.86	4	3	2	25	14	2247	338	4	6	#NULL!	#NULL!	1	5	2	4	2	3	1	1	4	1
5	1	44	3	2	2	1	3	1	1	5	2	1	#NULL!	1	2	3	3	69	171	23.6	2	1	4	23	9	344	19	6	9	#NULL!	#NULL!	2	2	1	3	2	5	1	1	4	1
5	1	44	3	3	4	1	3	10	2	#NULL!	2	1	#NULL!	3	2	3	3	78	160	30.47	1	5	4	23	22	1565	315	6	8	#NULL!	#NULL!	1	5	2	3	3	5	1	2	4	1
5	1	48	2	4	2	1	3	2	1	5	1	1	#NULL!	2	1	3	3	70	170	24.22	4	3	4	23	21	778	373	6	9	#NULL!	#NULL!	2	4	2	3	3	5	1	1	4	1
5	1	42	6	2	4	1	2	3	1	5	2	2	#NULL!	1	1	1	2	100	178	31.56	4	2	4	22.7	12.7	1622	206	4	5.1	#NULL!	#NULL!	2	5	2	3	2	3	1	1	1	1
5	1	47	3	2	2	1	2	6	1	4	1	1	#NULL!	1	1	3	3	63	169	22.06	4	3	5	23.6	13.2	1296	800	5.4	3	#NULL!	#NULL!	3	5	4	3	2	5	1	1	4	1
5	1	45	4	5	4	1	2	2	1	5	1	1	#NULL!	1	2	3	3	83	179	25.9	1	3	5	23.4	21.2	903	582	5.2	7.1	#NULL!	#NULL!	2	4	3	3	3	5	1	1	3	1
5	1	42	5	3	4	1	3	2	1	4	2	2	#NULL!	3	5	3	3	104	174	34.35	4	3	4	22.2	21.6	2300	2207	3.8	9.2	#NULL!	#NULL!	3	5	5	3	3	3	1	1	2	1
5	1	44	3	1	3	1	3	5	1	4	1	2	#NULL!	1	1	3	3	88	168	31.18	2	3	4	24.5	20.6	521	300	4.7	5.2	#NULL!	#NULL!	5	3	2	4	3	4	2	1	4	1
5	1	43	3	2	2	1	2	1	1	4	2	1	#NULL!	1	2	3	3	82	170	28.37	2	2	4	22.6	19.7	49	10	4.2	2	2.45	33.414	5	1	1	3	3	3	2	1	4	1
5	1	41	6	2	5	1	3	3	1	5	1	1	#NULL!	1	1	3	3	97	175	31.67	3	2	4	23.4	15.9	2504	390	4.2	6.4	#NULL!	#NULL!	4	5	2	3	2	3	2	1	1	1
5	1	45	5	2	2	1	2	4	1	5	2	2	#NULL!	1	2	3	3	65	169	22.76	2	2	4	21.9	10.3	296	27	5.2	4.1	#NULL!	#NULL!	4	2	1	3	2	5	2	1	2	1
5	1	49	2	1	1	1	1	9	2	#NULL!	2	2	#NULL!	3	2	3	3	62	168	21.97	4	3	4	21.4	8.5	426	184	5.8	3.7	#NULL!	#NULL!	5	2	2	3	2	5	2	1	4	1
5	1	47	4	1	1	1	1	9	1	2	2	2	#NULL!	2	3	3	3	97	177	30.96	3	3	4	21.9	12.9	1625	875	5.6	7.9	#NULL!	#NULL!	3	5	4	3	2	5	1	1	3	1
5	1	48	3	1	1	1	2	2	1	2	1	1	#NULL!	3	1	3	2	61.6	164	22.9	4	3	5	5.8	4.6	159	31	4.8	3	#NULL!	#NULL!	5	2	1	1	1	4	2	1	4	1
5	1	48	3	3	2	1	1	8	2	#NULL!	1	2	#NULL!	1	1	3	3	67	176	21.63	4	2	4	6.3	9.3	759	638	5.8	4.3	#NULL!	#NULL!	4	4	3	1	2	5	2	1	4	1
5	1	49	2	2	1	1	2	10	1	4	1	1	#NULL!	3	1	3	3	64	166	23.23	2	6	5	6.2	7.4	118	7	5.8	4.6	#NULL!	#NULL!	4	2	1	1	1	5	2	2	4	1
5	1	46	4	1	4	1	2	6	1	5	2	2	#NULL!	1	1	3	3	88	173	29.4	4	3	4	21	9.6	674	124	3.5	2.5	4.2	60.981	3	3	2	3	2	3	1	1	3	1
5	1	45	3	1	4	1	3	8	1	4	1	2	#NULL!	2	1	3	3	99.2	176	32.02	4	3	5	20.3	6.7	1678	176	4.9	4.7	#NULL!	#NULL!	3	5	2	3	1	4	1	1	4	1
5	1	48	2	1	1	1	2	7	1	2	1	2	#NULL!	2	1	3	3	57	177	18.19	4	3	5	11.7	7.2	703	328	4.9	4.5	#NULL!	#NULL!	4	3	2	2	1	4	2	1	4	1
5	1	49	3	1	2	1	2	10	1	2	2	2	#NULL!	2	2	3	3	76	164	28.26	2	3	5	18.1	9.6	502	4	4.2	6.4	#NULL!	#NULL!	8	3	1	3	2	3	3	1	4	1
5	1	44	3	1	2	1	3	12	1	2	1	1	#NULL!	2	2	3	3	70.6	165	25.93	2	4	4	23.4	5.5	8	1	4.9	5.7	#NULL!	#NULL!	6	1	1	3	1	4	2	2	4	1
5	1	46	3	1	4	1	2	2	1	2	1	2	#NULL!	2	1	3	3	81.1	173	27.1	2	9	6	23.6	18.7	4	4	5.2	2	#NULL!	#NULL!	6	1	1	3	3	5	2	3	4	1
5	1	42	3	1	4	1	3	7	1	2	1	2	#NULL!	1	1	3	3	82.6	176	26.67	4	4	5	21.8	18	1015	210	3.6	8.5	#NULL!	#NULL!	4	4	2	3	3	3	2	2	4	1
5	1	47	3	1	4	1	2	3	1	4	1	2	#NULL!	1	2	3	3	66.6	175	21.75	3	4	4	22	22.7	658	471	6.3	9.1	#NULL!	#NULL!	5	3	3	3	3	5	2	2	4	1
5	1	45	3	2	1	2	1	2	1	5	2	2	#NULL!	2	1	3	3	62.8	165	23.07	4	7	4	21	13	162	246	6	7.1	5.81	83.083	3	2	2	3	2	5	1	3	4	1
5	1	42	6	2	4	1	3	3	1	4	2	2	#NULL!	1	1	3	3	78.5	170	27.16	3	2	5	21.4	12.7	1528	399	1.7	3.2	#NULL!	#NULL!	3	5	2	3	2	2	1	1	1	1
5	1	46	3	1	3	1	2	6	2	#NULL!	2	2	#NULL!	1	1	3	3	99.5	180	30.71	4	1	3	20.6	12.4	374	253	4.2	4.7	#NULL!	#NULL!	3	2	2	3	2	3	1	1	4	1
5	1	46	3	1	1	1	1	2	1	5	1	2	#NULL!	1	1	3	3	77	170	26.64	4	9	5	21.5	9.4	816	101	5.2	4.7	#NULL!	#NULL!	5	4	2	3	2	5	2	3	4	1
5	1	44	5	1	2	1	2	3	1	4	1	2	#NULL!	1	3	3	3	79.6	167	28.54	3	4	4	14.5	11.4	250	91	3.1	5.3	#NULL!	#NULL!	3	2	1	2	2	3	1	2	2	1
5	1	43	2	2	2	1	3	4	1	2	1	2	#NULL!	1	1	3	3	55	165	20.2	2	4	5	21.6	16.5	280	253	4.9	5.2	#NULL!	#NULL!	7	2	2	3	3	4	3	2	4	1
5	1	43	2	1	4	1	2	5	1	4	1	2	#NULL!	3	3	3	2	60	168	21.26	4	5	5	15	15.5	890	154	4.5	6.7	2.87	41.285	4	4	2	2	2	3	2	2	4	1
5	1	42	5	2	4	1	2	1	1	4	1	2	#NULL!	2	1	3	3	111	176	35.83	3	2	4	18.5	17.2	1500	1498	4.3	8.2	#NULL!	#NULL!	4	5	5	3	3	3	2	1	2	1
5	1	40	5	1	4	1	3	3	1	2	1	2	#NULL!	1	2	3	2	73	168	25.86	3	4	4	22.1	14.5	4454	1632	3.7	7.4	#NULL!	#NULL!	3	5	5	3	2	3	1	2	2	1
5	1	40	5	4	4	1	2	7	2	#NULL!	2	2	#NULL!	2	1	3	3	84	170	29.07	4	4	4	9	6	3005	1701	4.8	9.8	#NULL!	#NULL!	3	5	5	2	1	4	1	2	2	1
5	1	40	5	1	2	1	2	5	1	1	2	2	#NULL!	2	1	3	3	85	174	28.08	4	4	4	15	9	2966	413	3.2	10.3	3.69	53.388	2	5	2	2	2	3	1	2	2	1
5	1	44	3	1	1	1	2	8	1	4	1	2	#NULL!	2	2	3	3	85	173	28.4	4	3	5	7	4	764	812	6	11.69	#NULL!	#NULL!	3	4	4	1	1	5	1	1	4	1
5	1	45	3	2	1	1	1	7	2	#NULL!	1	2	#NULL!	2	1	3	3	65.6	166	23.81	3	3	5	18	6	504	451	5.5	5.2	#NULL!	#NULL!	4	3	3	3	1	5	2	1	4	1
5	1	44	5	1	4	1	2	10	1	4	1	2	#NULL!	2	1	3	3	89	180	27.47	4	5	4	21.3	8.3	847	358	4.1	5.9	#NULL!	#NULL!	4	4	2	3	2	3	2	2	2	1
5	1	45	3	1	1	1	2	5	1	4	2	2	#NULL!	1	2	2	3	76.8	173	25.66	2	6	4	17.1	6.7	4	2	2.2	3.2	#NULL!	#NULL!	3	1	1	3	1	2	1	2	4	1
5	1	41	3	2	4	1	3	8	1	2	1	2	#NULL!	1	2	3	3	60.3	173	20.15	3	4	6	20.4	6.4	2106	1446	2.5	7.8	#NULL!	#NULL!	2	5	5	3	1	2	1	2	4	1
5	1	41	5	1	4	1	3	6	2	#NULL!	2	2	#NULL!	1	2	2	3	65.9	173	22.02	3	3	3	15.6	9.6	958	1019	2.7	5.9	#NULL!	#NULL!	2	4	4	2	2	2	1	1	2	1
5	1	42	5	1	4	1	3	8	1	4	2	2	#NULL!	1	1	3	3	106	184	31.31	4	3	3	7.5	20	164	172	2.5	6.2	#NULL!	#NULL!	2	2	2	1	3	2	1	1	2	1
5	1	49	3	1	4	1	3	8	2	#NULL!	2	2	#NULL!	2	1	3	3	74.3	166	26.96	4	1	5	15.3	6.7	2418	735	4.5	5.7	4.03	58.117	7	5	3	2	1	3	3	1	4	1
5	1	46	2	1	2	1	3	10	1	5	2	2	#NULL!	3	2	3	3	81.8	179	25.53	3	3	5	22.4	9.3	1088	467	6.9	6.5	#NULL!	#NULL!	6	5	3	3	2	5	2	1	4	1
5	1	46	3	5	4	1	2	3	2	#NULL!	2	2	#NULL!	1	2	3	3	76	167	27.25	2	3	5	9.3	9.7	457	60	5.7	3.2	#NULL!	#NULL!	4	3	1	2	2	5	2	1	4	1
5	1	45	3	1	2	1	2	3	1	3	1	2	#NULL!	3	1	3	3	65	172	21.97	2	4	5	19.2	17.1	738	214	5.3	7.6	#NULL!	#NULL!	4	3	2	3	3	5	2	2	4	1
5	1	40	2	1	1	1	2	8	1	4	1	2	#NULL!	1	2	3	3	73.8	165	27.11	2	4	5	10.1	9.5	78	13	4.3	5.9	2.98	41.53	4	1	1	2	2	3	2	2	4	1
5	1	42	1	3	2	1	3	7	1	4	1	2	#NULL!	1	2	3	3	60	159	23.73	2	2	5	10.2	18	672	441	6.1	5.3	#NULL!	#NULL!	4	3	2	2	3	5	2	1	4	1
5	1	45	3	1	2	1	3	4	1	5	2	2	#NULL!	2	2	3	3	71.9	154	30.32	4	3	4	17.2	8.4	879	358	5.8	3.2	#NULL!	#NULL!	4	4	2	3	2	5	2	1	4	1
5	1	44	3	1	1	1	3	2	2	#NULL!	1	2	#NULL!	2	2	3	3	75	170	25.95	2	3	5	17.6	15.4	128	97	5.4	6.7	#NULL!	#NULL!	5	2	1	3	2	5	2	1	4	1
5	1	48	3	2	2	1	2	10	1	5	2	1	#NULL!	1	1	3	3	76	175	24.82	3	3	4	27	26	2052	1271	7	4	#NULL!	#NULL!	2	5	5	4	4	5	1	1	4	1
5	1	47	2	1	4	1	2	1	1	5	2	2	#NULL!	2	1	3	3	100	173	33.41	4	5	3	27.2	27	1150	189	3	4	#NULL!	#NULL!	2	5	2	4	4	2	1	2	4	1
5	1	49	5	1	4	1	2	6	1	2	2	2	#NULL!	2	1	3	3	89	184	26.29	4	5	3	28.7	22.9	138	59	3	5	#NULL!	#NULL!	2	2	1	4	3	2	1	2	2	1
5	1	47	4	3	2	1	3	6	1	5	2	2	#NULL!	1	2	3	3	74	161	28.55	3	1	5	24.6	20.5	1422	564	2.8	6	#NULL!	#NULL!	3	5	3	4	3	2	1	1	3	1
5	1	41	3	5	2	1	2	8	1	5	2	1	#NULL!	1	1	2	2	89	168	31.53	3	5	4	23	14.9	2715	1011	4.9	9	#NULL!	#NULL!	3	5	4	3	2	4	1	2	4	1
5	1	44	3	1	2	1	2	6	2	#NULL!	1	1	#NULL!	1	2	2	3	61	140	31.12	2	3	5	9.1	5.5	265	123	6.7	1.1	#NULL!	#NULL!	5	2	2	2	1	5	2	1	4	1
5	1	40	1	1	1	1	1	1	1	1	1	1	#NULL!	1	1	1	2	55	140	28.06	1	1	2	5.8	4	4	4	1.7	1.1	#NULL!	#NULL!	1	1	1	1	1	2	1	1	4	1
5	1	49	6	5	5	2	3	9	1	5	2	2	#NULL!	3	5	3	3	111	184	32.79	4	9	6	28.7	27	4454	2207	7	11.69	#NULL!	#NULL!	8	5	5	4	4	5	3	3	1	1
5	1	49	5	1	4	1	2	6	2	#NULL!	2	2	#NULL!	1	2	3	3	76.3	166	27.69	2	2	6	13.3	10.7	912	502	5.7	6.7	#NULL!	#NULL!	6	4	3	2	2	5	2	1	2	1
5	1	49	2	1	3	1	2	3	1	5	2	2	#NULL!	2	2	3	3	84.1	163.5	31.46	4	2	4	8.7	7.2	4282	121	4.7	8.9	#NULL!	#NULL!	3	5	2	2	1	4	1	1	4	1
5	1	46	4	3	2	1	2	1	1	5	1	2	#NULL!	1	1	3	3	50.8	160	19.84	2	4	5	16.6	4.6	532	10	4.5	1.2	#NULL!	#NULL!	3	3	1	3	1	3	1	2	3	1
5	1	48	5	1	4	1	1	1	1	4	1	2	#NULL!	1	1	3	3	89.6	172	30.29	3	6	6	18.6	10.4	1171	1586	6.5	6.7	#NULL!	#NULL!	5	5	5	3	2	5	2	2	2	1
[truncated: 732 more rows]

## Sheet: Codebook 
Variable	Description
Aimag sum	1- UmnuGobi 2- Hovsgol 3- Uvs 4- Dornod 5- Ulaanbaatar
Gender	1- Male 2- Female
Age
Education	1- Elementary school 2- Some high school 3- Completed high school 4- Some college 5- Bachelor 6- Magister and doctor
Working condition	1-Optimal 2- Heavy 3- Toxic 4- Outside 5- Nightshift
Housing type	1- Ger (circular felt-covered tent) 2- Ger district house 3- Dormitory 4- Apartment 5- Others
Meal type	1- Meat dishes 2 Vegeterian dishes
Amount of sleep	1- 4-5 hours 2- 6-7 hours 3- 8-10 hours
Alcohol use	1- Yes 2- No
Frequency of alcohol use	1- Everyday 2- 1-4 days in week 3- 5-6 days in week 4- 1-3 days in month 5- 1-2 days in season
Tobacco consumption	1- Yes 2- No
Indirect smoking	1- Yes 2- No
Menopausal status	1- Perimenopausal 2- Premenopausal 3- Postmenopausal
Face cleaning in every night	1- Yes 2- No 3- Sometimes
Face cleaning methods	1- by water 2- Cleansing foam 3- Cleansing milk or cleansing cream 4- Liquids containing alcohol 5- Use all of these
SPF	1- Always 2- Sometimes 3- Never
Professional skin care services	1- Regular 2- Rarely 3- Never
Weight
Height
BMI
Skin type	1- Normal 2- Dry 3- Oily 4- Combination
Pigmentation
Skin aging grades
Tzone moisture
Uzone moisture
Tzone oily
Uzone oily
Wrinkle zone
Pore zone
MT
EGF
Skin elasticity
Tzone_oily_cat	1-Very low 2- Low 3- Normal 4- High 5- Very high
Uzone_oily_cat	1-Very low 2- Low 3- Normal 4- High 5- Very high
Moisture_T_cat	1- Very low 2- Low 3- Medium 4- Normal
Moisture_U_cat	1- Very low 2- Low 3- Medium 4- Normal
Wrinkle_cat	1- Very small 2- Small 3- Medium 4- Large 5- Very Large
Elasticity_cat	1- High 2- Medium 3- Small
Pigmentation_cat	1- Dark 2- Medium 3- Light
education_recode	1- Master and doctor 2- Bachelor 3- College 4- Primary and secondary education
